# Supplementary material for: DeconPeaker, a Deconvolution Model to Identify Cell Types Based on Chromatin Accessibility in ATAC-Seq Data of Mixture Samples
Source: Front Genet. 2020 Jun 8;11:392. doi: 10.3389/fgene.2020.00392 (PMC7269180; doi:10.3389/fgene.2020.00392)
Supplement: TABLE S3 — Annotation of signature peaks from ATAC-Seq data (GSE74912). [file Table_3.xls]

seqnames	start	end	width	strand	Ery	CLP	CD8T	GMP	NK	CMP	CD4T	B	MEP	MPP	LMPP	HSC	MONO	annotation	geneChr	geneStart	geneEnd	geneLength	geneStrand	geneId	transcriptId	distanceToTSS	ENSEMBL	SYMBOL	GENENAME
chr9	138843754	138844253	500	*	525.922077922078	2.14285714285714	1.01558441558442	1.53061224489796	5.06709956709957	2.89123376623377	2.67272727272727	3.68831168831169	44.317254174397	2.05627705627706	0.627705627705628	1.38775510204082	4.56060606060606	Intron (uc004cgt.3/10422, intron 3 of 9)	9	138824815	138853226	28412	2	10422	uc004cgt.3	8973	ENSG00000130560	UBAC1	UBA domain containing 1
chr11	5248148	5248647	500	*	444.412337662338	3.03896103896104	6.12727272727273	1.59183673469388	4.94372294372294	1.63798701298701	2.68831168831169	4.88961038961039	9.07235621521336	2.14069264069264	1.57575757575758	1.57513914656772	3.76839826839827	Promoter (<=1kb)	11	5246696	5248301	1606	2	3043	uc001mae.1	0	ENSG00000244734	HBB	hemoglobin subunit beta
chr17	29897867	29898366	500	*	294.891233766234	5.07532467532467	2.98441558441558	2.28200371057514	2.45238095238095	1.86525974025974	4.33506493506494	1.69480519480519	16.4230055658627	1.82467532467532	0.878787878787879	0.899814471243043	3.2012987012987	Distal Intergenic	17	29902288	29902377	90	1	100616449	uc021tur.1	-3922	ENSG00000265976	MIR4725	microRNA 4725
chr8	143742757	143743256	500	*	336.410714285714	2.2025974025974	5.04155844155844	2.3265306122449	5.18831168831169	4.01298701298701	5.05454545454545	11.5162337662338	22.6456400742115	3.45887445887446	2.47186147186147	0.653061224489796	5.82467532467532	3' UTR	8	143738874	143751401	12528	2	8629	uc003ywo.3	8145	ENSG00000234616	JRK	Jrk helix-turn-helix protein
chr19	11009939	11010438	500	*	796.711038961039	2.95844155844156	4.50909090909091	3.71985157699443	4.68398268398268	2.09415584415584	2.4961038961039	4.36363636363636	50.1335807050093	1.76839826839827	3.87445887445887	1.15398886827458	4.19047619047619	Intron (uc002mpz.3/10498, intron 1 of 15)	19	11022860	11033448	10589	1	10498	uc002mqa.3	-12422	ENSG00000142453	CARM1	coactivator associated arginine methyltransferase 1
chr3	130547760	130548259	500	*	252.792207792208	2.07532467532468	3.1038961038961	1.33951762523191	0.818181818181818	2.76623376623377	4.27792207792208	1.8961038961039	9.17810760667903	1.62337662337662	1.0995670995671	1.569573283859	3.43939393939394	Distal Intergenic	3	130569369	130722046	152678	1	27032	uc011blg.2	-21110	ENSG00000017260	ATP2C1	ATPase secretory pathway Ca2+ transporting 1
chr14	73470336	73470835	500	*	348.678571428571	2.1974025974026	3.74285714285714	1.46567717996289	2.60822510822511	2.73863636363636	2.51948051948052	3.62337662337662	53.3877551020408	1.96103896103896	1.66233766233766	1.91836734693878	3.77272727272727	Intron (uc001xnm.3/53349, intron 2 of 11)	14	73436159	73453664	17506	2	53349	uc001xnl.3	-16672	ENSG00000165861	ZFYVE1	zinc finger FYVE-type containing 1
chr6	4911316	4911815	500	*	364.590909090909	2.62337662337662	3.35844155844156	1.20408163265306	3.91558441558442	2.67045454545455	2.52207792207792	1.73701298701299	31.9758812615955	3.78354978354978	1.55844155844156	2.28942486085343	2.77056277056277	Intron (uc003mwi.3/9425, intron 4 of 8)	6	4890226	4955778	65553	1	9425	uc011dhy.2	21090	ENSG00000153046	CDYL	chromodomain Y like
chr17	38075480	38075979	500	*	148.918831168831	2.14805194805195	2.14545454545455	2.38961038961039	5.32034632034632	0.774350649350649	1.77402597402597	1.08116883116883	2.04081632653061	1.41558441558442	1.31168831168831	1.30797773654917	4.91558441558441	Promoter (<=1kb)	17	38060848	38074903	14056	2	55876	uc010wem.2	-577	ENSG00000073605	GSDMB	gasdermin B
chr2	11538816	11539315	500	*	458.084415584416	5.93506493506493	3.16103896103896	2.8126159554731	3.93073593073593	2.90909090909091	1.38701298701299	3.11363636363636	39.4322820037106	3.79004329004329	1.76190476190476	0.951762523191095	6.02813852813853	Intron (uc031rnr.1/100874055, intron 1 of 2)	2	11534107	11543203	9097	1	100874055	uc031rnr.1	4709	ENSG00000224177	LINC00570	long intergenic non-protein coding RNA 570
chr1	22241426	22241925	500	*	286.063311688312	6.68831168831169	3.42857142857143	3.44155844155844	4.75541125541125	4.62337662337662	2.61038961038961	7.96103896103896	20.4749536178108	1.95670995670996	1.93939393939394	2.74768089053803	5.02380952380952	Intron (uc001bfj.3/3339, intron 1 of 96)	1	22213708	22222803	9096	2	3339	uc009vqe.1	-18623	ENSG00000142798	HSPG2	heparan sulfate proteoglycan 2
chr20	48714754	48715253	500	*	221.696428571429	1.67532467532468	4.66753246753247	3.46382189239332	2.95454545454545	1.19967532467532	3.37662337662338	3.49025974025974	6.53061224489796	1.59307359307359	3.76623376623377	1.0556586270872	6.12987012987013	Intron (uc002xva.4/7335, intron 1 of 3)	20	48697661	48729735	32075	2	7335	uc002xva.4	14482	ENSG00000244687	UBE2V1	ubiquitin conjugating enzyme E2 V1
chr17	42360662	42361161	500	*	204.663961038961	3.67012987012987	2.55584415584416	1.0556586270872	2.29437229437229	1.20779220779221	1.48571428571429	2.35064935064935	8.58070500927644	1.5952380952381	0.748917748917749	1.04823747680891	3.5974025974026	Distal Intergenic	17	42325758	42345502	19745	2	6521	uc002igf.4	-15160	ENSG00000004939	SLC4A1	solute carrier family 4 member 1 (Diego blood group)
chr12	53703545	53704044	500	*	423.034090909091	5.11168831168831	2.34545454545455	2.82745825602968	2.84199134199134	1.41883116883117	2.53766233766234	4.84415584415584	19.2615955473098	1.44588744588745	1.82683982683983	1.61966604823748	6.08658008658009	Intron (uc001scr.4/8086, intron 7 of 15)	12	53693762	53700965	7204	1	60314	uc001scq.4	9783	ENSG00000139637	C12orf10	chromosome 12 open reading frame 10
chr16	4875171	4875670	500	*	200.349025974026	2.03896103896104	2.06753246753247	1.23933209647495	3.24458874458874	1.35064935064935	1.31428571428571	5.80194805194805	15.6920222634508	1.44372294372294	1.6969696969697	1.33580705009276	1.41991341991342	Intron (uc002cxx.4/84656, intron 5 of 15)	16	4854523	4896211	41689	2	84656	uc002cxz.1	20541	ENSG00000140632	GLYR1	glyoxylate reductase 1 homolog
chr15	62745494	62745993	500	*	199.428571428571	1.98181818181818	1.57402597402597	0.74025974025974	1.53463203463204	2.88149350649351	3.11168831168831	1.87987012987013	18.0723562152134	3.31385281385281	2.23376623376623	1.00556586270872	2.56709956709957	Distal Intergenic	15	62929371	62937380	8010	2	197003	uc002ala.3	191387	ENSG00000259458	MGC15885	uncharacterized protein MGC15885
chr1	23840540	23841039	500	*	291.422077922078	3.15584415584416	2.68831168831169	2.13358070500928	1.14935064935065	1.2012987012987	4.15064935064935	7.21428571428571	1.37291280148423	0.779220779220779	0.627705627705628	2.52133580705009	7.38528138528139	Intron (uc001bhe.2/1870, intron 6 of 6)	1	23832920	23857712	24793	2	1870	uc001bhe.2	16673	ENSG00000007968	E2F2	E2F transcription factor 2
chr12	122176122	122176621	500	*	160.696428571429	1.8025974025974	1.31688311688312	1.30983302411874	1.95238095238095	10.862012987013	1.51688311688312	1.82792207792208	18.987012987013	2.46103896103896	1.57575757575758	1.92022263450835	1.90692640692641	Intron (uc001ubc.4/144404, intron 1 of 11)	12	122150658	122219974	69317	1	144404	uc009zxh.3	25464	ENSG00000188735	TMEM120B	transmembrane protein 120B
chr10	13747693	13748192	500	*	662.030844155844	9.10909090909091	4.2961038961039	3.30426716141002	6.00649350649351	12.7159090909091	1.94545454545455	4.22077922077922	154.820037105751	3.69264069264069	6.11688311688312	3	4.09307359307359	Intron (uc001ims.3/55691, intron 13 of 24)	10	13629006	13697929	68924	1	8559	uc001imq.3	118687	ENSG00000165630	PRPF18	pre-mRNA processing factor 18
chr21	34883082	34883581	500	*	206.75974025974	4.15064935064935	3.2961038961039	3.49721706864564	5.65151515151515	0.983766233766234	2.79220779220779	3.06818181818182	12.5027829313544	1.5952380952381	1.45021645021645	2.07977736549165	2.12554112554113	Exon (uc002yrx.3/2618, exon 17 of 22)	21	34860238	34864023	3786	2	54943	uc002yrw.3	-19059	ENSG00000177692	DNAJC28	DnaJ heat shock protein family (Hsp40) member C28
chr16	169822	170321	500	*	299.86525974026	4.51428571428571	6.88571428571429	2.79962894248609	5.51948051948052	2.23538961038961	2.67792207792208	4.63961038961039	9.65306122448979	1.57792207792208	1.82683982683983	1.98886827458256	6.2987012987013	Intron (uc010uua.1/8131, intron 2 of 12)	16	134273	188333	54061	2	8131	uc010uua.1	18012	ENSG00000103148	NPRL3	NPR3 like, GATOR1 complex subunit
chr19	11294925	11295424	500	*	164.508116883117	1.17142857142857	0.618181818181818	0.564007421150278	1.49350649350649	0.521103896103896	2.08831168831169	0.701298701298701	3.38961038961039	0.517316017316017	0.627705627705628	0.653061224489796	2.65367965367965	Intron (uc002mqm.3/25959, intron 2 of 10)	19	11280352	11304718	24367	2	25959	uc002mqp.1	9294	ENSG00000197256	KANK2	KN motif and ankyrin repeat domains 2
chr17	32198649	32199148	500	*	410.957792207792	4.07532467532468	5.92207792207792	3.75881261595547	3.64069264069264	7.93181818181818	2.03636363636364	5.82792207792208	12.7755102040816	6.88528138528139	11.1471861471861	6.12059369202226	6.27272727272727	Intron (uc002hhu.3/40, intron 1 of 9)	17	31340106	32483825	1143720	2	40	uc002hhu.3	284677	ENSG00000108684	ASIC2	acid sensing ion channel subunit 2
chr6	37077484	37077983	500	*	388.069805194805	2.04675324675325	2.18961038961039	1.41558441558442	4.59523809523809	2.30357142857143	7.05714285714286	3.50974025974026	21.9332096474954	1.84848484848485	3.67532467532468	2.07235621521336	1.95887445887446	Distal Intergenic	6	37137922	37143204	5283	1	5292	uc003onk.3	-59939	ENSG00000137193	PIM1	Pim-1 proto-oncogene, serine/threonine kinase
chr6	36196904	36197403	500	*	189.021103896104	2.82597402597403	3.05194805194805	2.92207792207792	3.70779220779221	1.4512987012987	5.61818181818182	7.32792207792208	6.81076066790352	2.19480519480519	0.878787878787879	0.820037105751391	4.06709956709957	Intron (uc003olv.4/27154, intron 12 of 12)	6	36185694	36200567	14874	1	27154	uc010jwd.3	11210	ENSG00000096070	BRPF3	bromodomain and PHD finger containing 3
chr12	112763385	112763884	500	*	246.277597402597	1.23636363636364	3.04675324675325	1.52875695732839	4.36796536796537	1.90909090909091	1.19220779220779	1.09090909090909	16.9684601113173	1.74025974025974	0.748917748917749	1.39517625231911	2.34632034632035	Intron (uc021reb.1/283450, intron 1 of 75)	12	112687361	112711599	24239	2	283450	uc010syk.1	-51786	ENSG00000173064	HECTD4	HECT domain E3 ubiquitin protein ligase 4
chr2	33202248	33202747	500	*	310.146103896104	4.86233766233766	4.33246753246753	3.05751391465677	9.60822510822511	4.25649350649351	6.57402597402597	6.41233766233766	38.6363636363636	2.04545454545455	0.748917748917749	2.98330241187384	8.52813852813853	Intron (uc021vft.1/4052, intron 2 of 33)	2	33172369	33624575	452207	1	4052	uc021vft.1	29879	ENSG00000049323	LTBP1	latent transforming growth factor beta binding protein 1
chr10	103201301	103201800	500	*	152.868506493507	3.08051948051948	4.53766233766234	2.75881261595547	0.779220779220779	2.00974025974026	2.43376623376623	0.811688311688312	2.94619666048238	2.34415584415584	2.23376623376623	2.78293135435993	2.32467532467532	Intron (uc001ksz.2/8945, intron 1 of 1)	10	103113790	103317078	203289	1	8945	uc001ktc.4	87511	ENSG00000166167	BTRC	beta-transducin repeat containing E3 ubiquitin protein ligase
chr6	28869598	28870097	500	*	183.232142857143	2.94805194805195	4.96103896103896	3.21892393320965	2.24675324675325	1.2012987012987	2.45974025974026	3.9025974025974	6.80148423005566	2.06926406926407	1.76190476190476	2.22077922077922	4.00865800865801	Downstream (<1kb)	6	28870779	28891768	20990	2	5987	uc003nlr.3	21671	ENSG00000204713	TRIM27	tripartite motif containing 27
chr12	8968992	8969491	500	*	286.868506493507	2.95844155844156	5.23896103896104	4.19109461966605	0.917748917748918	3.89285714285714	3.80519480519481	2.94155844155844	18.4137291280148	2.08441558441558	4.75324675324675	3.71799628942486	7.90909090909091	Distal Intergenic	12	8975150	9029381	54232	1	144568	uc001quz.5	-5659	ENSG00000166535	A2ML1	alpha-2-macroglobulin like 1
chr12	7360808	7361307	500	*	256.258116883117	3.82337662337662	3.88051948051948	1.96474953617811	6.18181818181818	0.840909090909091	4.24675324675325	4.56168831168831	20.1539888682746	0.976190476190476	3.77056277056277	1.20964749536178	3.46103896103896	Exon (uc009zfu.2/5830, exon 14 of 18)	12	7342958	7364079	21122	1	5830	uc001qsv.3	17850	ENSG00000139197	PEX5	peroxisomal biogenesis factor 5
chr16	67228145	67228644	500	*	268.433441558442	4.56103896103896	5.22597402597403	5.03896103896104	2.9978354978355	2.13474025974026	7.35324675324675	5.3538961038961	8.65120593692022	1.9025974025974	3.87445887445887	3.8886827458256	6.71428571428571	Exon (uc002erz.3/1874, exon 5 of 10)	16	67226068	67232821	6754	1	1874	uc002erz.3	2077	ENSG00000205250	E2F4	E2F transcription factor 4
chr22	18435127	18435626	500	*	239.623376623377	2.5012987012987	2.52467532467532	6.55658627087198	2.57575757575758	3.75162337662338	1.38701298701299	7.01948051948052	11.278293135436	3.70562770562771	5.22510822510823	3.76994434137291	5.25108225108225	Intron (uc002zng.4/57553, intron 1 of 31)	22	18463634	18463727	94	2	693233	uc021wks.1	28101	ENSG00000207780	MIR648	microRNA 648
chr9	132943983	132944482	500	*	214.501623376623	2.33246753246753	6.41038961038961	1.4100185528757	3.91558441558442	1.81655844155844	3.29090909090909	5.81168831168831	5.01298701298701	2.93073593073593	4.47619047619048	1.03710575139147	3.53246753246753	Intron (uc004bzi.2/23413, intron 1 of 7)	9	132934857	132999583	64727	1	23413	uc004bzi.2	9126	ENSG00000107130	NCS1	neuronal calcium sensor 1
chr8	42342051	42342550	500	*	591.163961038961	7.27532467532468	2.40779220779221	6.82560296846011	8.97835497835498	8.84253246753247	2.56363636363636	7.25	67.8515769944341	6.54545454545455	8.52380952380952	5.6734693877551	5.14069264069264	Intron (uc010lxl.4/6575, intron 1 of 10)	8	42273980	42358978	84999	2	6575	uc010lxl.4	16428	ENSG00000168575	SLC20A2	solute carrier family 20 member 2
chr1	204641454	204641953	500	*	475.694805194805	2.1974025974026	2.94285714285714	1.87755102040816	7.5995670995671	7.01461038961039	3.57402597402597	4.44805194805195	61.2319109461967	3.54761904761905	1.57575757575758	1.78107606679035	6.68614718614718	Intron (uc001hbd.2/4194, intron 11 of 11)	1	204586303	204654597	68295	2	10446	uc001hbe.1	12644	ENSG00000170382	LRRN2	leucine rich repeat neuronal 2
chr7	28221689	28222188	500	*	424.457792207792	7.26233766233766	17.3506493506494	6.28756957328386	25.8203463203463	4.41396103896104	13.9402597402597	26.9675324675325	19.4842300556586	3.11471861471861	4.19480519480519	4.24860853432282	3.98051948051948	Promoter (1-2kb)	7	27870193	28220437	350245	2	221895	uc003szn.3	-1252	ENSG00000153814	JAZF1	JAZF zinc finger 1
chr4	153944253	153944752	500	*	239.121753246753	2.25714285714286	4.18181818181818	3.07421150278293	4.08441558441558	2.71915584415584	3.92987012987013	2.61038961038961	18.2356215213358	4.2965367965368	2.01298701298701	3.34879406307978	6.29220779220779	Distal Intergenic	4	153864135	153900848	36714	1	85462	uc003inf.2	80118	ENSG00000137460	FHDC1	FH2 domain containing 1
chr21	33553649	33554148	500	*	409.983766233766	2.27532467532468	3.48051948051948	1.08163265306122	2.65800865800866	1.3262987012987	4.77142857142857	1.76298701298701	27.8385899814471	2.34632034632035	1.0995670995671	1.03896103896104	5.21645021645022	Distal Intergenic	21	33452794	33458608	5815	2	100551499	uc021wij.1	-95041	NA	LINC00159	long intergenic non-protein coding RNA 159
chr22	23449055	23449554	500	*	343.840909090909	6.69090909090909	5.10649350649351	2.29128014842301	5.14718614718615	1.24512987012987	2.75584415584416	8.00974025974026	5.71243042671614	2.79220779220779	3.32467532467532	2.09090909090909	5.81385281385281	Intron (uc002zwu.1/2781, intron 2 of 2)	22	23401593	23484241	82649	2	27156	uc002zwt.3	34687	ENSG00000100218	RSPH14	radial spoke head 14 homolog
chr5	67752424	67752923	500	*	176.383116883117	5.97662337662338	2.73246753246753	2.87755102040816	4.05411255411255	5.02597402597403	3.37662337662338	4.76948051948052	10.4267161410019	3.24891774891775	3.25541125541126	5.4378478664193	5.12337662337662	Distal Intergenic	5	67588511	67591571	3061	1	5295	uc011crb.2	163913	ENSG00000145675	PIK3R1	phosphoinositide-3-kinase regulatory subunit 1
chr22	40947993	40948492	500	*	139.672077922078	1.08831168831169	3.0025974025974	1.52133580705009	4.95670995670996	1.04707792207792	1.77402597402597	3.96103896103896	5.73840445269017	0.841991341991342	0.627705627705628	0.838589981447124	7.37012987012987	5' UTR	22	40806292	41032690	226399	2	57591	uc003ayw.1	84198	ENSG00000196588	MRTFA	myocardin related transcription factor A
chr11	113551869	113552368	500	*	399.931818181818	4.94285714285714	3.1038961038961	2.76623376623377	7.04761904761905	3.58766233766234	4.68051948051948	7.22402597402597	8.27829313543599	0.794372294372295	3.07359307359307	1.59183673469388	4.12770562770563	Distal Intergenic	11	113558268	113577068	18801	2	80975	uc001poc.4	24700	ENSG00000166682	TMPRSS5	transmembrane serine protease 5
chr12	919202	919701	500	*	177.761363636364	1.53246753246753	3.65454545454545	1.31354359925788	3.16450216450216	1.14448051948052	1.23116883116883	1.45454545454545	5.1038961038961	0.634199134199134	0.627705627705628	1.63821892393321	2.61904761904762	Intron (uc001qin.3/65125, intron 1 of 2)	12	970179	1020618	50440	1	65125	uc001qir.4	-50478	ENSG00000060237	WNK1	WNK lysine deficient protein kinase 1
chr17	27187239	27187738	500	*	135.920454545455	1.82857142857143	3.54545454545455	2.3191094619666	3.38961038961039	1.17694805194805	3.28571428571429	4.42207792207792	0.857142857142857	1.67532467532468	4.59307359307359	1.04267161410019	4.06493506493506	Promoter (<=1kb)	17	27188389	27188456	68	1	100616273	uc021ttw.1	-651	ENSG00000283364	MIR451B	microRNA 451b
chr15	78281586	78282085	500	*	147.715909090909	0.914285714285714	3.5012987012987	1.55473098330241	2.35064935064935	1.18019480519481	4.56883116883117	1.80194805194805	3.11873840445269	1.1038961038961	1.82683982683983	1.41929499072356	3.37445887445887	Distal Intergenic	15	78285575	78286567	993	2	91450	uc010umr.3	4482	NA	LOC91450	uncharacterized LOC91450
chr4	129227020	129227519	500	*	175.386363636364	2.48571428571429	4.73506493506494	4.31354359925789	2.02597402597403	2.68019480519481	1.81558441558442	3.78571428571429	9.54545454545455	1.83116883116883	2.20779220779221	3.569573283859	8.38311688311688	Distal Intergenic	4	129190392	129209984	19593	2	10424	uc003igg.3	-17036	ENSG00000164040	PGRMC2	progesterone receptor membrane component 2
chr1	45103573	45104072	500	*	706.097402597403	3.82857142857143	10.7766233766234	3.74582560296846	9.89393939393939	7.96428571428571	11.3376623376623	4.3538961038961	167.82560296846	3.77705627705628	2.50649350649351	1.52133580705009	7.52380952380952	Intron (uc001clv.1/55182, intron 8 of 14)	1	45098015	45117395	19381	1	55182	uc001cma.1	5558	ENSG00000187147	RNF220	ring finger protein 220
chr17	74030425	74030924	500	*	226.269480519481	2.9974025974026	2.41558441558442	2.60667903525046	2.05844155844156	4.11038961038961	1.38701298701299	4.13311688311688	24.7829313543599	2.04545454545455	1.0995670995671	1.66790352504638	3.8030303030303	Distal Intergenic	17	74002927	74023507	20581	2	2125	uc010wst.1	-6918	ENSG00000167880	EVPL	envoplakin
chr8	100150043	100150542	500	*	394.753246753247	3.18441558441558	2.77402597402597	1.65491651205937	1.43722943722944	2.75811688311688	1.19220779220779	1.12987012987013	30.7458256029685	2.42207792207792	0.878787878787879	1.1317254174397	3.34199134199134	Promoter (1-2kb)	8	100148893	100523740	374848	1	157680	uc003yix.1	1150	ENSG00000132549	VPS13B	vacuolar protein sorting 13 homolog B
chr7	100883638	100884137	500	*	252.220779220779	1.95064935064935	4.72987012987013	3.66419294990724	5.11471861471861	3.19480519480519	3.17142857142857	7.37987012987013	25.8051948051948	0.922077922077922	2.12987012987013	1.3821892393321	8.84848484848485	Promoter (1-2kb)	7	100875373	100882101	6729	2	24146	uc003uyh.2	-1537	ENSG00000106404	CLDN15	claudin 15
chr14	103826838	103827337	500	*	327.599025974026	1.08831168831169	0.701298701298701	2.13543599257885	1.45021645021645	2.30844155844156	2.61558441558442	4.01948051948052	5.82931354359926	0.997835497835498	1.57575757575758	2.07792207792208	3.87445887445887	Distal Intergenic	14	103804186	103804311	126	1	677811	uc001ymv.1	22652	ENSG00000272533	SNORA28	small nucleolar RNA, H/ACA box 28
chr1	45909496	45909995	500	*	107.37987012987	2.5038961038961	2.28831168831169	1.36920222634508	2.59090909090909	0.525974025974026	1.65974025974026	3.66558441558442	1.58256029684601	1.24891774891775	0.627705627705628	0.923933209647495	2.99350649350649	Intron (uc009vxr.1/10420, intron 1 of 8)	1	45809555	45923543	113989	2	10420	uc009vxr.1	13548	ENSG00000070759	TESK2	testis associated actin remodelling kinase 2
chr11	9811374	9811873	500	*	324.155844155844	3.11948051948052	5.41038961038961	1.95361781076067	0.854978354978355	3.91071428571429	5.02857142857143	1.12987012987013	27.5361781076067	3.31601731601732	2.18181818181818	1.23933209647495	1.41558441558442	Promoter (1-2kb)	11	9800214	9809520	9307	2	81846	uc001mic.2	-1854	ENSG00000133812	SBF2	SET binding factor 2
chr15	74712560	74713059	500	*	519.517857142857	9.28571428571429	13.8077922077922	4.0760667903525	36.9004329004329	4.75324675324675	3.66233766233766	11.7077922077922	42.6623376623377	4.39177489177489	3.53246753246753	3.09833024118738	10.9393939393939	Intron (uc010ulk.2/8482, intron 1 of 13)	15	74701630	74726001	24372	2	8482	uc010ulk.2	12942	ENSG00000138623	SEMA7A	semaphorin 7A (John Milton Hagen blood group)
chr15	62775850	62776349	500	*	226.420454545455	4.8987012987013	1.6	1.82189239332096	3.7034632034632	0.75974025974026	2.65974025974026	5.21753246753247	17.2987012987013	1.12554112554113	0.748917748917749	0.899814471243043	7.94805194805195	Distal Intergenic	15	62929371	62937380	8010	2	197003	uc002ala.3	161031	ENSG00000259458	MGC15885	uncharacterized protein MGC15885
chr12	112824470	112824969	500	*	313.167207792208	6.16623376623377	2.59480519480519	6.37105751391466	4.68398268398268	8.36850649350649	4.8987012987013	4.81818181818182	14.1632653061224	1.42207792207792	2.97402597402597	1.81632653061225	17.547619047619	Distal Intergenic	12	112687361	112819896	132536	2	283450	uc001tts.3	-4574	ENSG00000173064	HECTD4	HECT domain E3 ubiquitin protein ligase 4
chr22	40022126	40022625	500	*	375.772727272727	4.33506493506493	3.39480519480519	2.87012987012987	3.17748917748918	6.58116883116883	1.95064935064935	6.44155844155844	56.3413729128015	2.15800865800866	2.7965367965368	1.79406307977737	1.96320346320346	Intron (uc003ayc.3/8911, intron 4 of 36)	22	39994156	40081215	87060	1	8911	uc003ayf.3	27970	ENSG00000100346	CACNA1I	calcium voltage-gated channel subunit alpha1 I
chr19	15514944	15515443	500	*	140.423701298701	4.79220779220779	1.37142857142857	0.801484230055658	4.43290043290043	2.80032467532468	3.54545454545455	7.07142857142857	17.025974025974	1.30735930735931	0.878787878787879	1.15398886827458	2.78138528138528	Intron (uc002naw.1/26993, intron 2 of 13)	19	15511219	15512414	1196	2	26993	uc002naz.3	-2530	ENSG00000011243	AKAP8L	A-kinase anchoring protein 8 like
chr19	13187128	13187627	500	*	119.693181818182	8.81298701298701	1.89090909090909	2.68831168831169	3.78571428571429	1.61038961038961	1.87532467532468	8.3538961038961	4.28014842300557	3.49350649350649	0.878787878787879	2.16883116883117	5.22077922077922	Intron (uc002mwd.3/4784, intron 6 of 9)	19	13209842	13213974	4133	2	4066	uc002mwi.3	26347	ENSG00000104903	LYL1	LYL1 basic helix-loop-helix family member
chr6	37079729	37080228	500	*	159.516233766234	1.46493506493506	1.23636363636364	1.66975881261596	2.3982683982684	0.534090909090909	2.62597402597403	2.16883116883117	0.968460111317254	2.10822510822511	1.25974025974026	1.07977736549165	2.07359307359307	Distal Intergenic	6	37137922	37143204	5283	1	5292	uc003onk.3	-57694	ENSG00000137193	PIM1	Pim-1 proto-oncogene, serine/threonine kinase
chr15	69893988	69894487	500	*	162.376623376623	1.71688311688312	0.701298701298701	0.5139146567718	2.35064935064935	0.978896103896104	2.37142857142857	4.22402597402597	5.32096474953618	1.004329004329	0.627705627705628	0.653061224489796	3.20779220779221	Intron (uc002asi.1/uc002asi.1, intron 1 of 1)	15	69854059	69863779	9721	1	145837	uc002ash.1	39929	ENSG00000245750	DRAIC	downregulated RNA in cancer, inhibitor of cell invasion and migration
chr7	95828629	95829128	500	*	162.271103896104	3.7974025974026	4.84155844155844	3.99814471243043	2.55844155844156	4.00324675324675	4.10649350649351	2.35064935064935	18.7402597402597	1.64502164502165	0.878787878787879	1.88497217068646	5.39393939393939	Intron (uc003uof.4/10165, intron 5 of 17)	7	95848974	95849068	95	2	693176	uc022aho.1	19940	ENSG00000208025	MIR591	microRNA 591
chr6	125106676	125107175	500	*	117.420454545455	3.32207792207792	6.14805194805195	1.69016697588126	5.09307359307359	2.28733766233766	1.15844155844156	3.71103896103896	2.21706864564007	2.48917748917749	1.30735930735931	1.45269016697588	3.81168831168831	Intron (uc003pzo.3/154215, intron 4 of 6)	6	125283862	125404661	120800	1	154214	uc003pzr.3	-176687	ENSG00000146373	RNF217	ring finger protein 217
chr7	129389880	129390379	500	*	344.409090909091	4.15584415584416	3.46233766233766	1.74397031539889	2.46536796536797	5.59090909090909	2.55064935064935	6.05519480519481	61.0816326530612	2.2965367965368	1.25974025974026	1.75324675324675	8.18398268398268	Intron (uc003voz.3/4899, intron 10 of 10)	7	129396106	129396216	111	1	100885864	uc031szc.1	-5727	NA	RNA5SP244	RNA, 5S ribosomal pseudogene 244
chr15	62747695	62748194	500	*	342.274350649351	4.16883116883117	1.17402597402597	1.7847866419295	5.35714285714286	0.543831168831169	4	7.1038961038961	2.139146567718	1.87662337662338	0.878787878787879	1.02040816326531	2.52813852813853	Distal Intergenic	15	62929371	62937380	8010	2	197003	uc002ala.3	189186	ENSG00000259458	MGC15885	uncharacterized protein MGC15885
chr2	268310	268809	500	*	298.462662337662	1.83896103896104	5.76623376623377	2.49350649350649	3.78571428571429	4.09577922077922	6.77402597402597	1.45454545454545	14.5714285714286	1.95670995670996	2.23376623376623	3.71057513914657	4.33549783549784	Intron (uc002qwd.2/52, intron 1 of 2)	2	264869	278282	13414	1	52	uc002qwh.3	3441	ENSG00000143727	ACP1	acid phosphatase 1
chr15	89171368	89171867	500	*	488.279220779221	4.19480519480519	8.27012987012987	2.60667903525046	7.18614718614719	2.43181818181818	5.82857142857143	5.13961038961039	42.3506493506493	1.75324675324675	1.82251082251082	0.653061224489796	4.79437229437229	Promoter (1-2kb)	15	89169377	89175512	6136	1	64782	uc010bnm.1	1991	ENSG00000181026	AEN	apoptosis enhancing nuclease
chr20	44506897	44507396	500	*	159.517857142857	4.01298701298701	9.08571428571429	3.33209647495362	7.92640692640693	1.30357142857143	4.92207792207792	5.46428571428571	6.81632653061224	5.0995670995671	0.627705627705628	1.30241187384045	5.54112554112554	3' UTR	20	44509848	44513905	4058	1	90204	uc010ghi.3	-2452	ENSG00000168612	ZSWIM1	zinc finger SWIM-type containing 1
chr1	207694183	207694682	500	*	137.793831168831	1.08831168831169	2.13246753246753	1.80519480519481	2.47619047619048	1.37012987012987	1.29350649350649	0.623376623376623	5.71428571428572	1.81818181818182	0.627705627705628	1.36363636363636	3.21645021645022	Intron (uc009xcj.1/1378, intron 4 of 12)	1	207669473	207815110	145638	1	1378	uc021pij.1	24710	ENSG00000203710	CR1	complement C3b/C4b receptor 1 (Knops blood group)
chr1	12065468	12065967	500	*	685.108766233766	4.4051948051948	2.94545454545455	3.41558441558442	4.34848484848485	33.4431818181818	5.41298701298701	3.07467532467532	197.200371057514	7.33116883116883	3.62337662337662	1.67161410018553	3.38095238095238	Exon (uc001atn.4/9927, exon 15 of 19)	1	12079299	12092106	12808	1	60672	uc001ato.2	-13332	ENSG00000116691	MIIP	migration and invasion inhibitory protein
chr4	187661070	187661569	500	*	301.605519480519	4.36103896103896	2.55844155844156	1.43599257884972	3.7965367965368	1.74188311688312	5.71948051948052	1.71103896103896	20.0166975881262	3.47186147186147	5.11255411255411	4.53617810760668	2.1991341991342	Distal Intergenic	4	187627717	187647850	20134	2	2195	uc010iso.1	-13220	ENSG00000083857	FAT1	FAT atypical cadherin 1
chr20	30298149	30298648	500	*	188.131493506494	6.1038961038961	6.98181818181818	1.56771799628942	5.12337662337662	2.87824675324675	6.65974025974026	4.03246753246753	2.94248608534323	1.67532467532468	3.66233766233766	1.20593692022263	4.04329004329004	Intron (uc002wwk.3/598, intron 1 of 2)	20	30252261	30310133	57873	2	598	uc002wwk.3	11485	ENSG00000171552	BCL2L1	BCL2 like 1
chr22	37948709	37949208	500	*	117.090909090909	4.1974025974026	2.24935064935065	3.25417439703154	6.76406926406926	1.66071428571429	1.42597402597403	7.83116883116883	4.27458256029685	2.27056277056277	1.62770562770563	0.838589981447124	5.43290043290043	Distal Intergenic	22	37956471	37965410	8940	1	11135	uc003asz.4	-7263	ENSG00000128283	CDC42EP1	CDC42 effector protein 1
chr21	43521329	43521828	500	*	136.082792207792	2.24935064935065	0.984415584415584	1.39332096474954	4.71212121212121	1.21590909090909	2.6	9.14935064935065	4.14100185528757	1.20995670995671	1.57575757575758	0.968460111317254	3.24891774891775	Exon (uc010gox.1/89766, exon 5 of 7)	21	43522244	43528644	6401	2	150147	uc002zak.2	6816	ENSG00000184385	UMODL1-AS1	UMODL1 antisense RNA 1
chr3	182674997	182675496	500	*	389.006493506493	4.38961038961039	3.84415584415584	4.46567717996289	3.8982683982684	1.92045454545455	2.38181818181818	2.97727272727273	8.75324675324675	2.98701298701299	1.0995670995671	2.36549165120594	6.22077922077922	Intron (uc003fld.1/54165, intron 4 of 6)	3	182660559	182698326	37768	2	54165	uc003fld.1	22830	ENSG00000043093	DCUN1D1	defective in cullin neddylation 1 domain containing 1
chr7	99659057	99659556	500	*	430.00487012987	2	2.75324675324675	3.41187384044527	2.2012987012987	9.2288961038961	3.0961038961039	5.9025974025974	68.7810760667903	3.55844155844156	1.94372294372294	1.10760667903525	6.00649350649351	Intron (uc003usn.1/7589, intron 4 of 5)	7	99647417	99662663	15247	1	7589	uc003uso.3	11640	ENSG00000166529	ZSCAN21	zinc finger and SCAN domain containing 21
chr18	59418471	59418970	500	*	145.089285714286	5.28831168831169	3.23376623376623	2.77922077922078	6.01731601731602	1.5974025974026	8.16883116883117	6.52922077922078	2.31725417439703	2.27272727272727	1.45021645021645	3.95547309833024	4.39177489177489	Intron (uc002lig.2/100996669, intron 3 of 3)	18	59415409	59421928	6520	1	100996669	uc002lig.2	3062	NA	LINC01544	long intergenic non-protein coding RNA 1544
chr6	3393116	3393615	500	*	315.37012987013	2.24415584415584	1.81818181818182	1.37105751391466	4.1969696969697	9.12824675324675	5.16883116883117	4.50324675324675	75.4452690166976	1.53030303030303	0.878787878787879	1.63265306122449	3.58874458874459	Intron (uc003mvn.3/63027, intron 4 of 10)	6	3269207	3445218	176012	2	63027	uc003mvn.3	51603	ENSG00000137266	SLC22A23	solute carrier family 22 member 23
chr11	66675622	66676121	500	*	331.758116883117	1.17142857142857	0.755844155844156	2.07977736549165	6.70562770562771	0.683441558441559	3.44415584415584	8.58116883116883	5.63636363636364	1.43722943722944	2.30735930735931	1.92764378478664	6.1017316017316	Promoter (<=1kb)	11	66615997	66675340	59344	2	5091	uc001ojn.1	-282	ENSG00000173599	PC	pyruvate carboxylase
chr14	78292410	78292909	500	*	418.446428571429	5.44415584415585	3.91168831168831	3.70315398886828	4.50649350649351	5.78409090909091	1.43116883116883	4.13636363636364	121.56586270872	3.75324675324675	1.55844155844156	2.8886827458256	5.24242424242424	Intron (uc010tvo.1/57143, intron 3 of 8)	14	78266426	78400297	133872	1	57143	uc001xuj.3	25984	ENSG00000063761	ADCK1	aarF domain containing kinase 1
chr17	73845321	73845820	500	*	190.12012987013	1.57922077922078	2.01818181818182	3.18181818181818	7.5995670995671	1.30357142857143	5.75844155844156	9.31493506493507	10.2282003710575	1.82034632034632	3.45454545454545	1.28571428571429	7.61038961038961	Exon (uc002jps.3/23558, exon 3 of 8)	17	73827179	73840851	13673	2	201294	uc010wsk.1	-4470	ENSG00000092929	UNC13D	unc-13 homolog D
chr8	49306509	49307008	500	*	334.201298701299	7.85714285714286	5.95064935064935	3.38404452690167	3.0021645021645	2.50487012987013	8.93246753246753	6.69480519480519	9.12615955473098	4.99350649350649	3.62770562770563	4.34137291280148	1.90692640692641	Distal Intergenic	8	49623351	49647870	24520	2	79645	uc003xqn.3	340862	ENSG00000034239	EFCAB1	EF-hand calcium binding domain 1
chr17	21175056	21175555	500	*	145.012987012987	2.24415584415584	4.71428571428571	2.52133580705009	7.47835497835498	2.23376623376623	2.43896103896104	2.60064935064935	1.99257884972171	1.504329004329	1.25974025974026	2.66419294990724	9.70995670995671	Distal Intergenic	17	21187968	21218551	30584	1	5606	uc002gys.3	-12413	ENSG00000034152	MAP2K3	mitogen-activated protein kinase kinase 3
chr15	66971928	66972427	500	*	271.76461038961	3.06233766233766	2.67012987012987	2.70500927643785	6.16883116883117	2.04220779220779	3.96623376623377	5.6525974025974	26.8664192949907	2.18181818181818	0.627705627705628	1.54916512059369	8.3051948051948	Intron (uc002aqe.3/uc002aqe.3, intron 3 of 4)	15	66994674	67074337	79664	1	4091	uc002aqf.3	-22247	ENSG00000137834	SMAD6	SMAD family member 6
chr7	6218035	6218534	500	*	287.034090909091	2.94545454545454	2.42077922077922	1.74953617810761	6.38095238095238	3.15909090909091	2.61298701298701	5.41558441558442	8.35807050092764	2.0995670995671	3.80519480519481	1.43228200371058	3.27272727272727	Intron (uc003spt.3/9265, intron 4 of 12)	7	6201412	6212706	11295	2	9265	uc011jws.2	-5329	ENSG00000008256	CYTH3	cytohesin 3
chr19	4455055	4455554	500	*	200.584415584416	3.31168831168831	5.99480519480519	6.68645640074212	11.0562770562771	2.11363636363636	5.21558441558442	6.68181818181818	25.6011131725417	3.36147186147186	2.58441558441558	1.94805194805195	3.12554112554113	Promoter (<=1kb)	19	4445003	4455295	10293	2	80700	uc002mam.2	0	ENSG00000167671	UBXN6	UBX domain protein 6
chr10	52352634	52353133	500	*	302.162337662338	4.62857142857143	6.37662337662338	1.56586270871985	4.44372294372294	3.43831168831169	4.14545454545455	5.85714285714286	42.3617810760668	1.38744588744589	1.0995670995671	1.40816326530612	3.16233766233766	Intron (uc001jje.3/259230, intron 1 of 10)	10	52103252	52382747	279496	2	259230	uc009xou.1	29614	ENSG00000198964	SGMS1	sphingomyelin synthase 1
chr9	132949383	132949882	500	*	182.566558441558	3.7974025974026	1.73766233766234	4.50278293135436	5.004329004329	2.93344155844156	5.73766233766234	9.53896103896104	6.4582560296846	2.69047619047619	3.5974025974026	1.85899814471243	4.40909090909091	Intron (uc004bzi.2/23413, intron 1 of 7)	9	132962872	132999583	36712	1	23413	uc010myz.1	-12990	ENSG00000107130	NCS1	neuronal calcium sensor 1
chr1	226119371	226119870	500	*	187.714285714286	3.03896103896104	3.3012987012987	1.8961038961039	4.23809523809524	2.30032467532468	4.55584415584415	7.66558441558442	9.35807050092764	1.96969696969697	0.627705627705628	1.80705009276438	3.76839826839827	Distal Intergenic	1	226107577	226112040	4464	2	29920	uc031psk.1	-7331	ENSG00000143811	PYCR2	pyrroline-5-carboxylate reductase 2
chr6	31669614	31670113	500	*	361.407467532468	29.0701298701299	8.95324675324675	8.08163265306122	7.35281385281385	3.83441558441558	9.13506493506494	17.2532467532468	17.0445269016698	4.54112554112554	5.91341991341991	4.62708719851577	6.97835497835498	Promoter (<=1kb)	6	31654726	31670850	16125	2	7920	uc003nvx.2	737	ENSG00000204427	ABHD16A	abhydrolase domain containing 16A
chr2	238873540	238874039	500	*	348.711038961039	3.1012987012987	2.46493506493506	3.51762523191095	2.0952380952381	11.3262987012987	3.76363636363636	5.99025974025974	67.8812615955473	4.70779220779221	3.06060606060606	2.6178107606679	7.76623376623377	Promoter (1-2kb)	2	238875587	239008054	132468	1	100533179	uc002vxm.4	-1548	ENSG00000258984	UBE2F-SCLY	UBE2F-SCLY readthrough (NMD candidate)
chr11	8790426	8790925	500	*	366.857142857143	3.55584415584416	7.82597402597403	4.139146567718	2.89177489177489	8.05519480519481	4.11428571428571	3.40909090909091	18.0723562152134	2.47619047619048	3.66666666666667	2.62152133580705	5.05627705627706	Intron (uc001mgt.3/6764, intron 1 of 19)	11	8728632	8788251	59620	2	6764	uc010rbq.1	-2175	ENSG00000166444	DENND2B	DENN domain containing 2B
chr2	239329929	239330428	500	*	260.728896103896	2.14805194805195	3.83376623376623	1.98330241187384	5.47402597402597	7.39285714285714	5.92987012987013	5.32467532467532	61.2244897959184	1.90692640692641	1.62770562770563	2.97773654916512	7.45021645021645	Distal Intergenic	2	239335626	239360891	25266	1	51665	uc002vyg.3	-5198	ENSG00000065802	ASB1	ankyrin repeat and SOCS box containing 1
chr1	160914723	160915222	500	*	129.672077922078	1.38181818181818	1.57662337662338	1.11688311688312	1.85064935064935	1.17207792207792	1.87012987012987	3.26298701298701	9.59554730983302	1.95454545454545	1.25974025974026	0.820037105751391	3.19480519480519	3' UTR	1	160914816	160924589	9774	2	142683	uc001fxd.3	9367	ENSG00000158764	ITLN2	intelectin 2
chr3	36996221	36996720	500	*	170.751623376623	3.10909090909091	4.49350649350649	2.49536178107607	4.04329004329004	7.58279220779221	5.88831168831169	8.42207792207792	27.582560296846	3.7987012987013	1.62770562770563	4.45269016697588	5.62987012987013	Distal Intergenic	3	36868308	36986548	118241	2	9881	uc003cgj.3	-9673	ENSG00000168016	TRANK1	tetratricopeptide repeat and ankyrin repeat containing 1
chr16	163286	163785	500	*	528.918831168831	2.78701298701299	3.28311688311688	5.10204081632653	6.10606060606061	54.2337662337662	0.885714285714286	3.51948051948052	131.580705009276	21.1515151515152	7.64502164502165	11.8033395176252	4.06493506493506	Intron (uc010uua.1/8131, intron 3 of 12)	16	134273	188333	54061	2	8131	uc010uua.1	24548	ENSG00000103148	NPRL3	NPR3 like, GATOR1 complex subunit
chr14	96010926	96011425	500	*	304.105519480519	12.1688311688312	2.72467532467532	3.56029684601113	4.42424242424242	4.67045454545454	1.97142857142857	1.93506493506494	47.3821892393321	1.94155844155844	2.61471861471861	1.92022263450835	9.72943722943723	3' UTR	14	96001323	96011055	9733	1	51218	uc001yem.1	9603	ENSG00000182512	GLRX5	glutaredoxin 5
chr1	211729611	211730110	500	*	155.589285714286	4.42857142857143	1.57662337662338	1.46011131725417	2.71861471861472	2.53084415584416	0.558441558441558	6.78246753246753	4.41558441558442	1.30735930735931	0.878787878787879	1.87755102040816	3.7034632034632	Distal Intergenic	1	211748381	211752099	3719	2	7779	uc001hio.1	21989	ENSG00000170385	SLC30A1	solute carrier family 30 member 1
chr15	93421651	93422150	500	*	178.284090909091	3.63376623376623	10.9948051948052	2.45269016697588	3.7965367965368	3.26785714285714	8.78701298701299	3.44480519480519	20.3599257884972	2.63636363636364	2.34199134199134	1.64378478664193	3.06709956709957	Distal Intergenic	15	93426073	93441977	15905	1	100507217	uc021svn.1	-3923	NA	LINC01578	long intergenic non-protein coding RNA 1578
chr5	67681706	67682205	500	*	416.292207792208	6.64675324675325	5.53766233766234	1.16141001855288	3.70995670995671	2.92857142857143	3.29090909090909	2.0487012987013	16.3024118738404	1.02813852813853	1.62770562770563	3.52319109461967	2.83982683982684	Distal Intergenic	5	67588511	67591571	3061	1	5295	uc011crb.2	93195	ENSG00000145675	PIK3R1	phosphoinositide-3-kinase regulatory subunit 1
chr1	61537357	61537856	500	*	394.025974025974	1.81818181818182	3.22597402597403	1.65120593692022	7.10822510822511	4.62337662337662	3.95844155844156	3.56493506493506	39.3654916512059	1.92424242424242	0.878787878787879	2.5417439703154	7.48268398268398	Distal Intergenic	1	61542946	61928460	385515	1	4774	uc001czy.3	-5090	ENSG00000162599	NFIA	nuclear factor I A
chr8	121416919	121417418	500	*	349.935064935065	3.41558441558442	5.22077922077922	3.59554730983302	2.56709956709957	10.1363636363636	5.14805194805195	8.23051948051948	67.2486085343228	4.39177489177489	3.64069264069264	3.42115027829314	3.81385281385281	Intron (uc003ypa.3/28998, intron 6 of 6)	8	121457638	121465069	7432	1	27085	uc003ypb.2	-40220	ENSG00000172167	MTBP	MDM2 binding protein
chr7	129391722	129392221	500	*	128.029220779221	15.1480519480519	3.08051948051948	3.02411873840445	2.47186147186147	2.20454545454545	3.02077922077922	3.66233766233766	3.26345083487941	2.28138528138528	2.3982683982684	1.45269016697588	5.7034632034632	Intron (uc003voz.3/4899, intron 10 of 10)	7	129396106	129396216	111	1	100885864	uc031szc.1	-3885	NA	RNA5SP244	RNA, 5S ribosomal pseudogene 244
chr1	22223223	22223722	500	*	163.762987012987	3.21558441558442	0.984415584415584	1.77365491651206	3.93939393939394	2.71428571428571	4.27272727272727	8.22727272727273	10.0185528756957	0.863636363636364	2.96103896103896	2.19851576994434	5.45021645021645	Promoter (<=1kb)	1	22213708	22222803	9096	2	3339	uc009vqe.1	-420	ENSG00000142798	HSPG2	heparan sulfate proteoglycan 2
chr1	202913486	202913985	500	*	403.095779220779	3.96103896103896	2.55844155844156	1.88126159554731	2.05627705627706	12.8311688311688	4.12207792207792	1.95779220779221	157.491651205937	3.37445887445887	0.878787878787879	0.968460111317254	1.78571428571429	Intron (uc010pqd.3/51094, intron 3 of 5)	1	202909960	202917557	7598	2	51094	uc010pqd.3	3572	ENSG00000159346	ADIPOR1	adiponectin receptor 1
chr1	228690161	228690660	500	*	229.167207792208	3.69090909090909	1.73766233766234	1.45083487940631	3.01515151515152	3.05519480519481	3.51948051948052	8.34090909090909	16.0723562152134	2.56060606060606	1.82683982683983	1.51205936920223	4.15367965367965	Distal Intergenic	1	228675068	228683889	8822	1	149603	uc001htb.3	15093	ENSG00000168159	RNF187	ring finger protein 187
chr6	160452841	160453340	500	*	350.498376623377	8.13246753246753	3.76623376623377	2.60482374768089	8.51298701298701	2.26623376623377	3.29350649350649	9.67207792207792	12.2671614100186	5.97835497835498	2.34199134199134	2.10946196660482	5.94372294372294	Intron (uc003qta.3/3482, intron 7 of 47)	6	160424323	160428696	4374	2	100271873	uc031sqy.1	-24145	ENSG00000268257	AIRN	antisense of IGF2R non-protein coding RNA
chr6	30126368	30126867	500	*	149.790584415584	2.98181818181818	4.05714285714286	2.47680890538033	6.55844155844156	1.67857142857143	5.13506493506493	3.70779220779221	3.82931354359926	0.794372294372295	4.29004329004329	2.7291280148423	6.5	Promoter (1-2kb)	6	30119723	30128711	8989	2	10107	uc003npn.2	1844	ENSG00000204613	TRIM10	tripartite motif containing 10
chr1	1197421	1197920	500	*	180.172077922078	2.24935064935065	3.38701298701299	3.36363636363636	2.20995670995671	2.17694805194805	2.78701298701299	4.58441558441558	14.3988868274583	1.70995670995671	1.76190476190476	1.10946196660482	2.57792207792208	Intron (uc001adm.4/118424, intron 3 of 6)	1	1189292	1203372	14081	2	118424	uc001adm.4	5452	ENSG00000160087	UBE2J2	ubiquitin conjugating enzyme E2 J2
chr9	130672769	130673268	500	*	156.413961038961	6.36103896103896	5.31168831168831	4.30426716141002	5.38311688311688	3.46428571428571	11.038961038961	5.36688311688312	7.6734693877551	4.84632034632035	5.92640692640693	3.09461966604824	3.09090909090909	Intron (uc004bss.3/27090, intron 4 of 5)	9	130647601	130667627	20027	2	30815	uc010mxp.1	-5142	ENSG00000160408	ST6GALNAC6	ST6 N-acetylgalactosaminide alpha-2,6-sialyltransferase 6
chr2	88996086	88996585	500	*	150.63961038961	2.88571428571429	2.8961038961039	1.39146567717996	4.75974025974026	2.16720779220779	2.67792207792208	1.32142857142857	15.5862708719852	3.41991341991342	2.57575757575758	1.54730983302412	1.95887445887446	Intron (uc002ste.3/22934, intron 1 of 8)	2	88991176	89050452	59277	1	22934	uc002ste.3	4910	ENSG00000153574	RPIA	ribose 5-phosphate isomerase A
chr11	119610694	119611193	500	*	212.246753246753	7.78441558441558	5.18961038961039	1.8961038961039	4.83116883116883	2.9724025974026	7.28831168831169	9.7987012987013	17.2597402597403	3.84415584415584	3.82251082251082	1.1669758812616	5.01948051948052	Distal Intergenic	11	119545099	119599435	54337	2	5818	uc001pww.3	-11259	ENSG00000110400	NECTIN1	nectin cell adhesion molecule 1
chr1	16569622	16570121	500	*	234.918831168831	5.58961038961039	4.82597402597403	3.22077922077922	13.6536796536797	3.2775974025974	4.2025974025974	8.02597402597403	9.60667903525047	1.55411255411255	2.83116883116883	1.74211502782931	3.43939393939394	Distal Intergenic	1	16558182	16563659	5478	2	79363	uc001ayd.3	-5963	ENSG00000132881	CPLANE2	ciliogenesis and planar polarity effector 2
chr19	15513220	15513719	500	*	379.042207792208	9.11688311688312	1.73766233766234	3.35807050092764	1.88311688311688	2.05194805194805	2.11688311688312	6.87987012987013	36.100185528757	2.09307359307359	1.30735930735931	1.81076066790353	10.534632034632	Promoter (<=1kb)	19	15511219	15512414	1196	2	26993	uc002naz.3	-806	ENSG00000011243	AKAP8L	A-kinase anchoring protein 8 like
chr9	125104987	125105486	500	*	203.248376623377	3.97662337662338	3.93766233766234	2.15769944341373	3.06926406926407	2.66396103896104	4.51688311688312	3.75649350649351	6.52319109461967	2.93939393939394	2.37662337662338	2.07050092764378	5.33766233766234	Distal Intergenic	9	125132809	125157982	25174	1	5742	uc010mwb.2	-27323	ENSG00000095303	PTGS1	prostaglandin-endoperoxide synthase 1
chr16	31538940	31539439	500	*	262.191558441558	3.74285714285714	1.78961038961039	4.04081632653061	1.27272727272727	4.84253246753247	1.81298701298701	3.46103896103896	40.9703153988868	5.27272727272727	6.18181818181818	3.46011131725417	1.86796536796537	Promoter (<=1kb)	16	31539203	31540124	922	1	51327	uc002ecj.3	0	ENSG00000169877	AHSP	alpha hemoglobin stabilizing protein
chr3	195805769	195806268	500	*	210.917207792208	4.03376623376623	5.51688311688312	1.54730983302412	2.16666666666667	11.9821428571429	8.6987012987013	3.61038961038961	33.2133580705009	4.65151515151515	2.25541125541126	3.05009276437848	3.0974025974026	Intron (uc003fvz.4/7037, intron 1 of 18)	3	195776155	195808961	32807	2	7037	uc003fvz.4	2693	ENSG00000072274	TFRC	transferrin receptor
chr4	99607960	99608459	500	*	255.917207792208	1.75844155844156	4.68831168831169	1.57142857142857	4.19264069264069	5.03409090909091	1.34545454545455	3.30844155844156	60.1038961038961	5.17532467532468	1.25974025974026	2.30055658627087	2.37012987012987	Distal Intergenic	4	99391518	99579812	188295	2	10098	uc003hub.3	-28148	ENSG00000168785	TSPAN5	tetraspanin 5
chr3	52033793	52034292	500	*	311.376623376623	5.54805194805195	4.86753246753247	4.5621521335807	4.64718614718615	2.98701298701299	3.02337662337662	3.40584415584416	19.3469387755102	2.75757575757576	2.3982683982684	2.12987012987013	9.03896103896104	Distal Intergenic	3	52027644	52029958	2315	2	6159	uc003dcs.3	-3835	ENSG00000162244	RPL29	ribosomal protein L29
chr17	42345305	42345804	500	*	200.357142857143	2.51428571428571	3.26753246753247	2.66419294990724	5.27272727272727	5.93831168831169	4.67532467532468	4.71103896103896	6.28200371057514	3.91991341991342	2.20779220779221	1.17068645640074	2.73593073593074	Promoter (<=1kb)	17	42325758	42345502	19745	2	6521	uc002igf.4	0	ENSG00000004939	SLC4A1	solute carrier family 4 member 1 (Diego blood group)
chr19	11607569	11608068	500	*	259.694805194805	5.03636363636364	4.44415584415584	1.8682745825603	5.58441558441559	2.63149350649351	3.03376623376623	6.37987012987013	3.04638218923933	1.61688311688312	4.46753246753247	3.78664192949907	3.06493506493507	Intron (uc002mrz.2/115950, intron 2 of 8)	19	11594242	11616738	22497	2	115950	uc002mrz.2	8670	ENSG00000161914	ZNF653	zinc finger protein 653
chr1	12061930	12062429	500	*	178.948051948052	3.15324675324675	4.82597402597403	1.87569573283859	6.92640692640693	2.77435064935065	5.38441558441558	9.60714285714286	3.68460111317254	2.58874458874459	1.57575757575758	2.55658627087199	10.3722943722944	Exon (uc001atn.4/9927, exon 11 of 19)	1	12079299	12092106	12808	1	60672	uc001ato.2	-16870	ENSG00000116691	MIIP	migration and invasion inhibitory protein
chr1	26871243	26871742	500	*	170.636363636364	4.08051948051948	1.54805194805195	3.11502782931354	5.29004329004329	1.38474025974026	3.01818181818182	10.9675324675325	9.45083487940631	2.0974025974026	2.20779220779221	1.45269016697588	7.11471861471861	Promoter (<=1kb)	1	26872343	26901520	29178	1	6195	uc001bms.1	-601	ENSG00000117676	RPS6KA1	ribosomal protein S6 kinase A1
chr6	3418773	3419272	500	*	202.722402597403	4.78181818181818	3.46233766233766	1.7847866419295	3.44588744588745	4.79058441558442	6.63376623376623	2.73051948051948	24.3228200371057	2.3008658008658	3.25541125541126	2.48979591836735	8.09307359307359	Intron (uc003mvn.3/63027, intron 2 of 10)	6	3269207	3445218	176012	2	63027	uc003mvn.3	25946	ENSG00000137266	SLC22A23	solute carrier family 22 member 23
chr17	17605752	17606251	500	*	289.077922077922	4.09090909090909	3.64675324675325	3.5974025974026	8.56060606060606	2.25324675324675	2.37922077922078	2.05519480519481	9.6252319109462	2.50649350649351	3.86147186147186	1.40445269016698	4.12121212121212	Intron (uc002grm.3/10743, intron 1 of 5)	17	17584787	17714765	129979	1	10743	uc002grm.3	20965	ENSG00000108557	RAI1	retinoic acid induced 1
chr1	43401911	43402410	500	*	734.951298701299	8.6961038961039	33.5688311688312	4.14656771799629	38.1233766233766	9.4237012987013	21.6025974025974	19.0941558441558	53.2356215213358	3.86796536796537	1.66233766233766	3.78664192949907	28.7099567099567	Intron (uc001cik.2/6513, intron 2 of 9)	1	43424720	43449029	24310	1	440584	uc001cil.3	-22310	ENSG00000227533	SLC2A1-AS1	SLC2A1 antisense RNA 1
chr14	102970565	102971064	500	*	295.094155844156	4.07792207792208	4.1012987012987	2.71243042671614	6.76190476190476	11.4155844155844	2.54805194805195	4.76948051948052	69.6901669758813	4.33116883116883	1.25974025974026	2.17439703153989	5.58874458874459	Downstream (2-3kb)	14	102973198	102975154	1957	2	122416	uc001ylx.1	4090	ENSG00000156381	ANKRD9	ankyrin repeat domain 9
chr1	11942838	11943337	500	*	394.801948051948	2.88311688311688	5.91948051948052	9.00927643784787	8.60822510822511	24.9594155844156	2.91688311688312	3.61038961038961	94.2467532467532	13.3528138528139	7.29004329004329	9.43228200371057	7.25324675324675	Distal Intergenic	1	11917521	11918992	1472	2	4879	uc001atj.3	-23846	ENSG00000120937	NPPB	natriuretic peptide B
chr2	239330821	239331320	500	*	241.842532467532	3.86233766233766	2.75844155844156	1.8886827458256	8	3.38149350649351	3.17142857142857	2.60064935064935	25.6289424860853	2.83549783549784	3.34199134199134	1.29499072356215	4.79004329004329	Distal Intergenic	2	239335626	239360891	25266	1	51665	uc002vyg.3	-4306	ENSG00000065802	ASB1	ankyrin repeat and SOCS box containing 1
chr22	19385639	19386138	500	*	136.941558441558	4.3038961038961	3.97142857142857	2.66604823747681	6.57792207792208	1.27435064935065	2.47532467532468	3.30844155844156	14.6103896103896	1.72727272727273	1.76190476190476	0.899814471243043	3.06926406926407	Intron (uc002zpf.1/7290, intron 5 of 24)	22	19318224	19419219	100996	2	7290	uc002zpf.1	33081	ENSG00000100084	HIRA	histone cell cycle regulator
chr8	142567737	142568236	500	*	411.912337662338	6.7948051948052	2.41038961038961	2.71428571428571	3.72727272727273	7.16071428571429	3.95324675324675	5.35064935064935	86.7198515769944	4.23809523809524	1.25974025974026	3.01298701298701	2.48701298701299	Distal Intergenic	8	142443929	142517330	73402	2	389690	uc011ljs.2	-50407	ENSG00000226807	MROH5	maestro heat like repeat family member 5 (gene/pseudogene)
chr22	40598504	40599003	500	*	186.016233766234	2.45714285714286	1.88311688311688	2.13358070500928	1.38311688311688	1.21915584415584	2.38701298701299	2.27922077922078	14.1502782931354	2.54329004329004	3.14285714285714	1.20593692022263	1.27489177489177	Intron (uc003aym.3/23112, intron 4 of 23)	22	40573929	40731812	157884	1	23112	uc011aor.2	24575	ENSG00000100354	TNRC6B	trinucleotide repeat containing adaptor 6B
chr11	73916177	73916676	500	*	303.996753246753	4.31948051948052	1.54805194805195	1.03896103896104	2.27489177489177	2.74675324675325	1.72727272727273	0.672077922077922	22.7235621521336	2.85497835497836	1.82251082251082	1.36363636363636	3.61904761904762	Intron (uc001ouw.4/51400, intron 3 of 13)	11	73941830	73965748	23919	1	51400	uc001oux.3	-25154	ENSG00000214517	PPME1	protein phosphatase methylesterase 1
chr11	117973391	117973890	500	*	134.913961038961	4.11688311688312	0.618181818181818	2.54545454545454	5.95887445887446	2.50974025974026	2.06233766233766	2.87987012987013	5.49721706864564	3.6969696969697	1.6969696969697	1.80148423005566	9.49134199134199	5' UTR	11	117965531	117996042	30512	1	56649	uc010rxt.2	7860	ENSG00000137648	TMPRSS4	transmembrane serine protease 4
chr7	47306373	47306872	500	*	238.886363636364	7.4025974025974	4.83376623376623	3.53988868274583	4.98917748917749	8.52435064935065	1.47012987012987	5.13636363636364	32.5176252319109	8.56277056277056	5.51082251082251	8.08534322820037	4.93290043290043	Distal Intergenic	7	47314752	47409218	94467	2	64759	uc022acn.1	102346	ENSG00000136205	TNS3	tensin 3
chr12	110265914	110266413	500	*	11.8603896103896	3.96623376623377	1.9974025974026	14.038961038961	6.59307359307359	4.25974025974026	4.42857142857143	4.85064935064935	3.20408163265306	3.66883116883117	5.37229437229437	1.99443413729128	362.207792207792	Intron (uc001tpk.2/59341, intron 1 of 15)	12	110271153	110271241	89	1	100616454	uc021rdr.1	-4740	ENSG00000263510	MIR4497	microRNA 4497
chr12	113478426	113478925	500	*	11.1071428571429	1.38181818181818	6.38441558441558	9.04267161410019	3.7987012987013	3.81006493506494	4.18701298701299	6.56818181818182	2.56029684601113	1.00865800865801	2.23376623376623	1.85343228200371	302.714285714286	Distal Intergenic	12	113495662	113535833	40172	1	1840	uc001tuk.1	-16737	ENSG00000135144	DTX1	deltex E3 ubiquitin ligase 1
chr7	105985208	105985707	500	*	6.07467532467532	2.41038961038961	2.38441558441558	1.55102040816327	1.87229437229437	1.04058441558442	2.80779220779221	4.03571428571429	1.68460111317254	1.07142857142857	1.42857142857143	2.00185528756957	128.123376623377	Distal Intergenic	7	105903604	105925638	22035	2	10135	uc011klu.1	-59570	ENSG00000105835	NAMPT	nicotinamide phosphoribosyltransferase
chr15	66700949	66701448	500	*	8.25649350649351	2.78441558441558	4.92207792207792	3.41558441558442	4.02380952380952	2.78246753246753	5.09090909090909	4.19805194805195	3.11688311688312	1.19480519480519	2.76190476190476	1.68460111317254	148.651515151515	Intron (uc010bhq.3/5604, intron 1 of 10)	15	66694220	66783882	89663	1	5604	uc010ujp.2	6729	ENSG00000169032	MAP2K1	mitogen-activated protein kinase kinase 1
chr8	139266041	139266540	500	*	9.24025974025974	2.53766233766234	3.85714285714286	9.21150278293135	4.04761904761905	2.36038961038961	0.779220779220779	3	0.903525046382189	1.77272727272727	0.878787878787879	1.26530612244898	125.285714285714	Intron (uc003yux.3/51059, intron 6 of 20)	8	139155103	139165459	10357	2	51059	uc003yvb.3	-100582	ENSG00000147724	FAM135B	family with sequence similarity 135 member B
chr6	12208423	12208922	500	*	14.6185064935065	3.45714285714286	4.38961038961039	20.6771799628943	7.1991341991342	4.15422077922078	4	5.0974025974026	3.66604823747681	1.55411255411255	6.88311688311688	2.54545454545455	260.709956709957	Distal Intergenic	6	12290529	12293113	2585	1	1906	uc010jpb.3	-81607	ENSG00000078401	EDN1	endothelin 1
chr5	169734489	169734988	500	*	24.8506493506494	3.22597402597403	3.25194805194805	7.03710575139146	1.65151515151515	4.0487012987013	5.02337662337662	10.8474025974026	4.04452690166976	1.95454545454545	3.18181818181818	1.62337662337662	321.47619047619	Distal Intergenic	5	169675088	169724822	49735	2	3937	uc011det.1	-9667	ENSG00000043462	LCP2	lymphocyte cytosolic protein 2
chr5	55455284	55455783	500	*	4.16233766233766	3.47792207792208	5.83896103896104	12.9220779220779	3.56926406926407	11.413961038961	11.8961038961039	11.3798701298701	6.93320964749536	1.52380952380952	1.25974025974026	1.35250463821892	260.08658008658	Exon (uc003jqu.3/79722, exon 6 of 12)	5	55395507	55412778	17272	2	79722	uc003jqt.3	-42506	ENSG00000164512	ANKRD55	ankyrin repeat domain 55
chr12	54776828	54777327	500	*	5.67694805194805	3.02857142857143	2.95844155844156	76.5324675324675	3.57142857142857	15.3506493506494	2.5012987012987	4.14935064935065	5.28014842300557	12.1796536796537	21.5757575757576	10.8905380333952	453.660173160173	Promoter (1-2kb)	12	54762920	54778348	15429	2	25946	uc009zno.1	1021	ENSG00000161642	ZNF385A	zinc finger protein 385A
chr8	61764411	61764910	500	*	3.32954545454545	1.56103896103896	2.95064935064935	15.9332096474954	4.42640692640693	3.14285714285714	5.35584415584416	14.6558441558442	3.32282003710575	3.8982683982684	4.29004329004329	2.83858998144712	182.54329004329	Exon (uc003xue.3/55636, exon 29 of 38)	8	61728946	61737973	9028	1	55636	uc003xuf.3	35465	ENSG00000171316	CHD7	chromodomain helicase DNA binding protein 7
chr3	46059176	46059675	500	*	5.01948051948052	2.03896103896104	2.24675324675325	3.87940630797774	11.8809523809524	4.7987012987013	4.68051948051948	1.6525974025974	4.35250463821892	0.880952380952381	1.82683982683983	1.24675324675325	121.84632034632	Exon (uc003cpd.1/uc003cpd.1, exon 1 of 1)	3	46062291	46068979	6689	2	2829	uc003cpe.3	9304	ENSG00000173578	XCR1	X-C motif chemokine receptor 1
chr12	64311571	64312070	500	*	4.73051948051948	4.11688311688312	2.75584415584416	13.3933209647495	3.34632034632035	4.91558441558442	3.07792207792208	6.86363636363636	1.74025974025974	1.69480519480519	4.27705627705628	0.653061224489796	274.045454545455	Intron (uc001srt.3/57522, intron 1 of 9)	12	64377586	64541613	164028	1	57522	uc001srv.2	-65516	ENSG00000196935	SRGAP1	SLIT-ROBO Rho GTPase activating protein 1
chr14	69399342	69399841	500	*	3.40746753246753	1.05974025974026	14.5818181818182	9.04638218923933	4.46536796536796	9.82792207792208	4.05974025974026	8.75	8.4025974025974	2.97835497835498	5.13852813852814	1.62152133580705	190.880952380952	Intron (uc010ttb.2/87, intron 1 of 20)	14	69340840	69354980	14141	2	87	uc001xkk.3	-44362	ENSG00000072110	ACTN1	actinin alpha 1
chr14	60316450	60316949	500	*	4.86363636363636	5.05714285714286	2.85974025974026	16.5269016697588	1.83982683982684	2.46428571428571	1.37142857142857	5.72077922077922	1.85714285714286	3.0974025974026	5.66666666666667	6.3265306122449	127.409090909091	Intron (uc001xen.1/6252, intron 1 of 8)	14	60062694	60337557	274864	2	6252	uc001xen.1	20608	ENSG00000139970	RTN1	reticulon 1
chr1	31989275	31989774	500	*	5.8538961038961	3.08311688311688	6.32467532467532	12.961038961039	2.39177489177489	1.93506493506493	1.67012987012987	3.07142857142857	2.74025974025974	1.79220779220779	2.09090909090909	2.22634508348794	326.692640692641	Exon (uc001bsy.1/284551, exon 3 of 3)	1	31984036	31989846	5811	1	284551	uc001bsy.1	5239	NA	LINC01226	long intergenic non-protein coding RNA 1226
chr20	48891481	48891980	500	*	11.8701298701299	4.73766233766234	7.28311688311688	31.0519480519481	10.6904761904762	9.27272727272727	4.61818181818182	4.14285714285714	7.21706864564007	7.64935064935065	16.969696969697	8.72727272727273	691.619047619048	Intron (uc010zyr.2/uc010zyr.2, intron 1 of 3)	20	48909257	48931456	22200	1	284751	uc002xvk.2	-17277	ENSG00000203999	LINC01270	long intergenic non-protein coding RNA 1270
chr2	143631790	143632289	500	*	10.224025974026	11.5220779220779	3.29350649350649	17.3005565862709	7.44588744588745	6.88149350649351	2.24935064935065	10.4285714285714	7.0556586270872	3.74025974025974	1.25974025974026	4.73283858998145	304.132034632035	Distal Intergenic	2	143635195	143747106	111912	1	8942	uc002tvk.3	-2906	ENSG00000115919	KYNU	kynureninase
chr20	2273399	2273898	500	*	9.51623376623377	4.48571428571429	2.47532467532468	8.09461966604824	2.5	3.21103896103896	2.32727272727273	1.53571428571429	1.8961038961039	1.37878787878788	1.82251082251082	1.90723562152134	267.517316017316	Distal Intergenic	20	2276613	2321725	45113	1	7053	uc002wfx.4	-2715	ENSG00000125780	TGM3	transglutaminase 3
chr17	8825692	8826191	500	*	2.4788961038961	1.46493506493506	5.56363636363636	16.4007421150278	3.90909090909091	1.74025974025974	2.07272727272727	1.59090909090909	2.52133580705009	1.37012987012987	2.01298701298701	1.32282003710575	198.227272727273	Intron (uc002glu.4/23533, intron 1 of 17)	17	8782233	8815834	33602	2	23533	uc002glt.3	-9858	ENSG00000141506	PIK3R5	phosphoinositide-3-kinase regulatory subunit 5
chr20	48900380	48900879	500	*	8.55519480519481	7.16363636363636	14.2961038961039	16.3395176252319	12.2424242424242	2.56493506493506	12.4519480519481	7.95454545454546	4.76437847866419	2.12987012987013	6.58874458874459	2.38961038961039	278.257575757576	Distal Intergenic	20	48909257	48931456	22200	1	284751	uc002xvk.2	-8378	ENSG00000203999	LINC01270	long intergenic non-protein coding RNA 1270
chr5	142182957	142183456	500	*	8.13149350649351	4.96103896103896	1.89090909090909	11.9981447124304	5.04978354978355	2.64285714285714	2.12467532467533	3.93506493506493	1.61038961038961	2.05194805194805	2.61471861471861	1.80519480519481	146.690476190476	Intron (uc003lmt.3/23092, intron 1 of 22)	5	142150292	142608572	458281	1	23092	uc011dbj.2	32665	ENSG00000145819	ARHGAP26	Rho GTPase activating protein 26
chr6	11212807	11213306	500	*	3.71753246753247	1.84935064935065	3.23896103896104	1.77922077922078	6.98917748917749	3.37337662337662	2.96883116883117	2.23376623376623	1.65491651205937	0.517316017316017	2.89177489177489	2.74953617810761	102.818181818182	Intron (uc003mzv.2/4739, intron 2 of 6)	6	11183531	11232915	49385	2	4739	uc003mzv.2	19609	ENSG00000111859	NEDD9	neural precursor cell expressed, developmentally down-regulated 9
chr20	30656616	30657115	500	*	4.13636363636364	2.03896103896104	2.27012987012987	10.7532467532468	1.30952380952381	2.75324675324675	2.88831168831169	8.48051948051948	1.79591836734694	2.15584415584416	4.77056277056277	0.820037105751391	195.919913419913	Intron (uc002wxh.3/3055, intron 1 of 12)	20	30639991	30689657	49667	1	3055	uc021wbv.1	16625	ENSG00000101336	HCK	HCK proto-oncogene, Src family tyrosine kinase
chr17	66308667	66309166	500	*	2.63636363636364	3.54545454545455	15.1480519480519	32.2838589981447	35.469696969697	9.08766233766234	10.3844155844156	15.5324675324675	1.6456400742115	3.72510822510823	12.4329004329004	6.12430426716141	299.064935064935	Intron (uc002jhc.2/22901, intron 2 of 11)	17	66287636	66417000	129365	1	22901	uc031ree.1	21031	ENSG00000141337	ARSG	arylsulfatase G
chr3	30620033	30620532	500	*	4.1525974025974	2.15584415584416	4.44155844155844	1.99443413729128	5.54329004329004	3.10551948051948	3.27792207792208	4.1461038961039	2.53617810760668	2.85281385281385	2.04761904761905	1.39517625231911	169.67316017316	Distal Intergenic	3	30647994	30713929	65936	1	7048	uc021wut.1	-27462	ENSG00000163513	TGFBR2	transforming growth factor beta receptor 2
chr17	75096066	75096565	500	*	3.38311688311688	2.44935064935065	2.63896103896104	2.77551020408163	3.17099567099567	1.68668831168831	1.91428571428571	1.13636363636364	1.74953617810761	1.2987012987013	0.627705627705628	0.727272727272727	140.396103896104	Intron (uc021udv.1/6397, intron 2 of 12)	17	75085389	75085575	187	1	677781	uc002jtl.3	10677	ENSG00000275143	SCARNA16	small Cajal body-specific RNA 16
chr6	6806985	6807484	500	*	11.6948051948052	4.4051948051948	3.92987012987013	28.9833024118738	5.61471861471861	12.0779220779221	5.0987012987013	6.83766233766234	15.0871985157699	2.38311688311688	7.53679653679654	6.139146567718	280.820346320346	Distal Intergenic	6	6649848	6655216	5369	1	9450	uc003mwz.1	157137	ENSG00000112799	LY86	lymphocyte antigen 86
chr11	120079438	120079937	500	*	5.98214285714286	4.06233766233766	2.81558441558442	18.6141001855288	5.15367965367965	6.69642857142857	4.37922077922078	7.25324675324675	4.35992578849722	3.50865800865801	2.89177489177489	3.93692022263451	148.441558441558	Promoter (1-2kb)	11	120081747	120100650	18904	1	220323	uc001pxb.3	-1810	ENSG00000184232	OAF	out at first homolog
chr5	171558201	171558700	500	*	4.51623376623377	2.90909090909091	2.28571428571429	11.4081632653061	4.82900432900433	4.03733766233766	3.80779220779221	3.87337662337662	2.87198515769944	3.40692640692641	5.62770562770563	2.77365491651206	178.798701298701	Intron (uc003mbo.1/6793, intron 2 of 18)	5	171469074	171615346	146273	2	6793	uc003mbo.1	56646	ENSG00000072786	STK10	serine/threonine kinase 10
chr8	18985582	18986081	500	*	4.45941558441558	1.17142857142857	2.78441558441558	6.22263450834879	2.90909090909091	3.10227272727273	2.94545454545455	3.71103896103896	2.64378478664193	2.02813852813853	1.0995670995671	2.22448979591837	150.645021645022	Distal Intergenic	8	18384813	18871196	486384	2	23362	uc003wza.3	-114386	ENSG00000156011	PSD3	pleckstrin and Sec7 domain containing 3
chr9	132524826	132525325	500	*	2.44805194805195	3.97922077922078	1.78441558441558	3.0556586270872	2.75757575757576	1.625	1.71428571428571	1.37987012987013	1.01484230055659	1.23376623376623	1.45021645021645	1.89795918367347	162.887445887446	Distal Intergenic	9	132500615	132515344	14730	2	9536	uc010myy.3	-9482	ENSG00000148344	PTGES	prostaglandin E synthase
chr6	149580758	149581257	500	*	9.44967532467532	1.56103896103896	3.16883116883117	26.9257884972171	4.29220779220779	6.71915584415584	4.21818181818182	4.64285714285714	2.63636363636364	5.36796536796537	2.77056277056277	4.1317254174397	266.534632034632	Intron (uc011eec.2/23118, intron 1 of 5)	6	149539759	149732747	192989	1	23118	uc011eec.2	40999	ENSG00000055208	TAB2	TGF-beta activated kinase 1 (MAP3K7) binding protein 2
chr5	134476440	134476939	500	*	15.4366883116883	3.07272727272727	3.23116883116883	29.2690166975881	4.66450216450216	5.43506493506493	4.20519480519481	9.19155844155844	4.58441558441559	4.50649350649351	8.32034632034632	4.74397031539889	273.632034632035	Intron (uc003laj.2/100996485, intron 2 of 5)	5	134363424	134369964	6541	2	5307	uc010jea.3	-106476	ENSG00000069011	PITX1	paired like homeodomain 1
chr20	57266750	57267249	500	*	13.6461038961039	6.04155844155844	9.21558441558442	18.3098330241187	4.83333333333333	8.33603896103896	6.93506493506493	6.63636363636364	3.58812615955473	4.21861471861472	7.65367965367965	4.78849721706865	241.71645021645	Promoter (<=1kb)	20	57267862	57291367	23506	1	79716	uc010zzs.1	-613	ENSG00000215440	NPEPL1	aminopeptidase like 1
chr10	99449252	99449751	500	*	11.538961038961	5.99220779220779	7.37922077922078	15.8942486085343	12.9588744588745	7.26136363636364	8.71428571428571	8.01948051948052	11.5139146567718	6.72510822510823	6.64069264069264	7.07050092764378	267.422077922078	Distal Intergenic	10	99437181	99447015	9835	2	60370	uc001koi.2	-2237	ENSG00000119986	AVPI1	arginine vasopressin induced 1
chr16	84103089	84103588	500	*	4.84415584415584	2.54285714285714	3.54025974025974	6.53988868274583	6.70779220779221	1.08116883116883	2.18701298701299	1.04220779220779	2.58627087198516	2.76623376623377	1.79220779220779	1.45269016697588	92.8961038961039	Exon (uc002fhh.3/8720, exon 3 of 12)	16	84087369	84109038	21670	2	8720	uc002fhh.3	5450	ENSG00000140943	MBTPS1	membrane bound transcription factor peptidase, site 1
chr3	127018052	127018551	500	*	5.28896103896104	4.12207792207792	6.33506493506494	9.48794063079777	2.24025974025974	1.26136363636364	3.47012987012987	3.61363636363636	2.11317254174397	1.6991341991342	1.94372294372294	1.50649350649351	152.772727272727	Distal Intergenic	3	126745228	126756235	11008	1	5361	uc003ejh.3	272824	ENSG00000114554	PLXNA1	plexin A1
chr18	45512153	45512652	500	*	1.86201298701299	1.82857142857143	2.43116883116883	9.82003710575139	2.86147186147186	5.42857142857143	4.47012987012987	8.25324675324675	2.60296846011132	2.42857142857143	4.35497835497836	3.58070500927644	143.863636363636	Distal Intergenic	18	45371283	45457517	86235	2	4087	uc010xdd.2	-54636	ENSG00000175387	SMAD2	SMAD family member 2
chr5	139701301	139701800	500	*	14.086038961039	5.57142857142857	10.1454545454545	15.5621521335807	8.25974025974026	2.62662337662338	3.2961038961039	4.07142857142857	2.33766233766234	2.96969696969697	3.48917748917749	1.62337662337662	340.155844155844	Distal Intergenic	5	139624635	139682689	58055	2	5201	uc003lff.1	-18612	ENSG00000113068	PFDN1	prefoldin subunit 1
chr17	14641495	14641994	500	*	2.05032467532468	1.69090909090909	2.3038961038961	10.443413729128	4.59307359307359	1.12662337662338	3.47792207792208	4.21103896103896	0.829313543599258	0.874458874458874	0.627705627705628	1.3191094619666	165.896103896104	Distal Intergenic	17	14934292	14935274	983	1	94150	uc021tqj.1	-292298	ENSG00000259944	CDRT7	CMT1A duplicated region transcript 7
chr5	1477332	1477831	500	*	3.78571428571429	6.72467532467532	2.19480519480519	31.808905380334	7.37662337662338	19.288961038961	2.29350649350649	14.8571428571429	7.53803339517625	3.91125541125541	7.10822510822511	1.23376623376623	302.354978354978	Exon (uc003jcm.3/79888, exon 9 of 14)	5	1461542	1467440	5899	2	79888	uc003jcl.3	-9892	ENSG00000153395	LPCAT1	lysophosphatidylcholine acyltransferase 1
chr13	31359238	31359737	500	*	4.46103896103896	2.32727272727273	5.47792207792208	3.5417439703154	3.98051948051948	3.45616883116883	3.02337662337662	5.71428571428571	3.23933209647495	1.9978354978355	4.4025974025974	2.67903525046382	177.320346320346	Distal Intergenic	13	31377343	31384782	7440	1	100874158	uc031qkx.1	-17606	ENSG00000237879	LINC00398	long intergenic non-protein coding RNA 398
chr10	23932290	23932789	500	*	6.91558441558442	3.33506493506494	4.84155844155844	41.4063079777366	2.36147186147186	2.18668831168831	3.90909090909091	2.54220779220779	1.67532467532468	2.12554112554113	8.09090909090909	2.31354359925788	211.391774891775	Distal Intergenic	10	23983675	24836772	853098	1	56243	uc001irs.3	-50886	ENSG00000120549	KIAA1217	KIAA1217
chr17	76537863	76538362	500	*	2.26136363636364	3.81558441558442	1.01558441558442	2.2708719851577	3.31818181818182	2.14448051948052	0.675324675324675	1.99675324675325	1.52133580705009	0.935064935064935	0.748917748917749	1.6808905380334	129.227272727273	Intron (uc010dhp.2/8632, intron 17 of 80)	17	76539837	76567460	27624	2	8632	uc002jvv.2	29098	ENSG00000187775	DNAH17	dynein axonemal heavy chain 17
chr2	228683267	228683766	500	*	3.5487012987013	3.03896103896104	16.8909090909091	52.7847866419295	7.53030303030303	8.56006493506493	19.1090909090909	4.35064935064935	4.8886827458256	3.86147186147186	2.01298701298701	2.94248608534323	398.101731601732	Distal Intergenic	2	228678558	228682280	3723	1	6364	uc002vpm.2	4709	ENSG00000115009	CCL20	C-C motif chemokine ligand 20
chr10	125757339	125757838	500	*	15.237012987013	5.46233766233766	4.57142857142857	12.4155844155844	4.44155844155844	3.39935064935065	3.27792207792208	11.9902597402597	2.56586270871985	4.2965367965368	7.16017316017316	3.71614100185529	312.088744588745	Distal Intergenic	10	125465726	125699779	234054	2	119587	uc001lhj.3	-57560	ENSG00000121898	CPXM2	carboxypeptidase X, M14 family member 2
chr9	97405432	97405931	500	*	6.38961038961039	3.67792207792208	3.70909090909091	4.4100185528757	11.4134199134199	1.41883116883117	3.58441558441558	11.1363636363636	1.66233766233766	2.25108225108225	3.14285714285714	2.9443413729128	176.666666666667	Distal Intergenic	9	97365421	97402531	37111	2	2203	uc010mrl.3	-2901	ENSG00000165140	FBP1	fructose-bisphosphatase 1
chr20	38955386	38955885	500	*	8.48538961038961	2.40779220779221	1.59220779220779	1.62152133580705	4.24025974025974	1.18344155844156	2.45454545454545	2.69480519480519	1.84601113172542	0.976190476190476	1.55844155844156	1.63265306122449	194.484848484848	Distal Intergenic	20	39314517	39317876	3360	2	9935	uc002xji.3	361991	ENSG00000204103	MAFB	MAF bZIP transcription factor B
chr6	138279881	138280380	500	*	4.93344155844156	3.4987012987013	4.3012987012987	14.9369202226345	3.52597402597403	6.67207792207792	5.04935064935065	3.57467532467532	2.85157699443414	5.75108225108225	9.18181818181818	8.61410018552876	153.848484848485	Distal Intergenic	6	138192350	138200488	8139	1	7128	uc021zfv.1	87531	ENSG00000118503	TNFAIP3	TNF alpha induced protein 3
chr2	237620031	237620530	500	*	9.91720779220779	2.32727272727273	4.03896103896104	2.02597402597403	5.88095238095238	3.16233766233766	2.3974025974026	1.95779220779221	2.05380333951763	2.02164502164502	2.57575757575758	2.24860853432282	166.751082251082	Distal Intergenic	2	237478380	237490994	12615	1	57007	uc002vwd.3	141651	ENSG00000144476	ACKR3	atypical chemokine receptor 3
chr20	38968661	38969160	500	*	10.9383116883117	2.44935064935065	2.63896103896104	39.3116883116883	2.37229437229437	4.54545454545454	6.67532467532468	1.99025974025974	2.22634508348794	2.25757575757576	4.87012987012987	1.06679035250464	253.530303030303	Distal Intergenic	20	39314517	39317876	3360	2	9935	uc002xji.3	348716	ENSG00000204103	MAFB	MAF bZIP transcription factor B
chr19	39888812	39889311	500	*	14.4383116883117	1.99480519480519	14.4571428571429	38.5046382189239	21.534632034632	5.16883116883117	7.71168831168831	35.6525974025974	5.69758812615955	6.01082251082251	8.40692640692641	4.73098330241187	380.614718614719	3' UTR	19	39881963	39891203	9241	1	55588	uc010xux.3	6849	ENSG00000063322	MED29	mediator complex subunit 29
chr1	117079951	117080450	500	*	7.87662337662338	2.41298701298701	3.68831168831169	4.30612244897959	3.96536796536797	5.76785714285714	2.85454545454545	6.71103896103896	2.79777365491651	7.52597402597403	3.43290043290043	7.52875695732839	210.965367965368	Intron (uc001egm.3/965, intron 2 of 5)	1	117061853	117087226	25374	2	965	uc001ego.1	6776	ENSG00000116815	CD58	CD58 molecule
chr12	32638552	32639051	500	*	3.31980519480519	6	3.5038961038961	36.3599257884972	5.72077922077922	19.3636363636364	5.08571428571429	5.12662337662338	6.35992578849722	9.17965367965368	8.18614718614719	9.13729128014842	219.378787878788	Promoter (<=1kb)	12	32638906	32798984	160079	1	121512	uc001rlc.3	0	ENSG00000139132	FGD4	FYVE, RhoGEF and PH domain containing 4
chr4	7649834	7650333	500	*	7.40909090909091	6.07012987012987	8.06233766233766	15.0649350649351	21.9545454545455	3.41233766233766	7.94805194805195	3.87012987012987	2.25602968460111	1.99134199134199	3.82683982683983	1.83487940630798	266.069264069264	Intron (uc003gkb.4/57537, intron 4 of 26)	4	7755817	7780654	24838	1	84740	uc003gkd.4	-105484	ENSG00000272620	AFAP1-AS1	AFAP1 antisense RNA 1
chr20	39200286	39200785	500	*	3.24837662337662	1.17142857142857	1.29090909090909	11.5528756957328	1.56709956709957	1.1461038961039	7.14805194805195	3.61363636363636	1.62708719851577	0.634199134199134	3.7012987012987	1.95918367346939	119.915584415584	Distal Intergenic	20	39314517	39317876	3360	2	9935	uc002xji.3	117091	ENSG00000204103	MAFB	MAF bZIP transcription factor B
chr9	35538647	35539146	500	*	11.1087662337662	8.42337662337662	1.2987012987013	5.57328385899814	5.72943722943723	6.46753246753247	5.54545454545455	5.73376623376623	2.54359925788497	7.30519480519481	2.19047619047619	6.14285714285714	127.954545454545	Promoter (<=1kb)	9	35538629	35561895	23267	1	9853	uc003zwx.4	18	ENSG00000198853	RUSC2	RUN and SH3 domain containing 2
chr19	31368523	31369022	500	*	3.00811688311688	5.08311688311688	3.61818181818182	47.0649350649351	1.6969696969697	11.5438311688312	2.77142857142857	2.06818181818182	2.26345083487941	6.56060606060606	9.15151515151515	8.50278293135436	205.437229437229	Distal Intergenic	19	31640783	31641311	529	1	94023	uc010xrm.2	-271761	NA	NA	NA
chr5	73939027	73939526	500	*	6.02435064935065	2.25194805194805	9.58181818181818	13.6493506493507	8.87662337662338	7.79220779220779	5.36363636363636	2.92207792207792	4.57328385899814	2.76623376623377	3.87445887445887	2.82560296846011	158.809523809524	Promoter (1-2kb)	5	73923231	73937249	14019	2	8507	uc031ske.1	-1778	ENSG00000171617	ENC1	ectodermal-neural cortex 1
chr17	49010798	49011297	500	*	3.95616883116883	4.4987012987013	5.78441558441558	18.6920222634508	4.77922077922078	5.58928571428571	2.92727272727273	3.81818181818182	5.87755102040816	6.11904761904762	4.75324675324675	4.38033395176252	138.837662337662	Distal Intergenic	17	48939587	48945339	5753	2	10140	uc010wmz.2	-65459	ENSG00000141232	TOB1	transducer of ERBB2, 1
chr5	82664131	82664630	500	*	13.0633116883117	13.0181818181818	5.84675324675325	27.860853432282	6.30735930735931	4.21103896103896	6.36883116883117	5.94480519480519	5.26345083487941	2.12554112554113	3.96536796536797	3.72356215213358	248.512987012987	Distal Intergenic	5	82767493	82808758	41266	1	1462	uc003kih.4	-102863	ENSG00000038427	VCAN	versican
chr22	22164818	22165317	500	*	2.13311688311688	1.87272727272727	1.49350649350649	2.72170686456401	3.05844155844156	4.89285714285714	1.62337662337662	2.77272727272727	0.721706864564007	0.865800865800866	0.627705627705628	1.32838589981447	56.6883116883117	Intron (uc002zvn.3/5594, intron 1 of 8)	22	22113947	22221970	108024	2	5594	uc002zvn.3	56653	ENSG00000100030	MAPK1	mitogen-activated protein kinase 1
chr1	207008001	207008500	500	*	3.91558441558442	3.41818181818182	0.901298701298701	20.2615955473098	3.24025974025974	1.31818181818182	1.62337662337662	10.2045454545455	1.04267161410019	1.52380952380952	1.79220779220779	2.26716141001855	126.536796536797	Promoter (1-2kb)	1	207010006	207013959	3954	1	29949	uc010prx.1	-1506	ENSG00000142224	IL19	interleukin 19
chr6	1287389	1287888	500	*	23.0698051948052	1.54545454545455	0.701298701298701	15.0055658627087	4.40692640692641	6.14448051948052	1.96623376623377	1.77597402597403	3.65120593692022	2.23809523809524	1.0995670995671	1.1595547309833	137.160173160173	Distal Intergenic	6	1312675	1314993	2319	1	94234	uc003mtl.4	-24787	ENSG00000164379	FOXQ1	forkhead box Q1
chr11	66738204	66738703	500	*	3.57792207792208	1.70649350649351	3.22077922077922	13.4601113172542	4.38744588744589	2.7224025974026	0.903896103896104	2.4025974025974	1.52875695732839	1.72077922077922	4.35064935064935	2.13358070500928	176.487012987013	Distal Intergenic	11	66742754	66744479	1726	1	254439	uc010rpm.2	-4051	ENSG00000173237	C11orf86	chromosome 11 open reading frame 86
chr20	30742930	30743429	500	*	8.39448051948052	2.38441558441558	3.52207792207792	34.2374768089054	8.93073593073593	19.7012987012987	5.94025974025974	4.43181818181818	12.9387755102041	26.465367965368	15.6147186147186	27.3617810760668	341.958874458875	Exon (uc002wxj.2/9777, exon 13 of 18)	20	30776949	30778163	1215	2	128854	uc002wxm.1	34734	ENSG00000235217	TSPY26P	testis specific protein Y-linked 26, pseudogene
chr9	90407612	90408111	500	*	51.5519480519481	3.99220779220779	49.7844155844156	42.1484230055659	64.6277056277056	12.75	23.2571428571429	8.68506493506493	13.7922077922078	5.09090909090909	2.23376623376623	6.95547309833024	387.746753246753	Distal Intergenic	9	90387830	90401799	13970	1	392360	uc004apm.1	19782	ENSG00000188029	CTSL3P	cathepsin L family member 3, pseudogene
chr5	77160748	77161247	500	*	13.3198051948052	4.41818181818182	2.16623376623377	43.1948051948052	7.74242424242424	6.56006493506493	8.23116883116883	6.11363636363636	2.92578849721707	5.75974025974026	11.1385281385281	3.42857142857143	326.393939393939	Distal Intergenic	5	76987074	77072185	85112	2	6902	uc003kfi.1	-88563	ENSG00000171530	TBCA	tubulin folding cofactor A
chr6	158640197	158640696	500	*	12.788961038961	9.95064935064935	3.23116883116883	21.5417439703154	4.96969696969697	11.3181818181818	5.77402597402597	2.87337662337662	4.83487940630798	6.41774891774892	7.15151515151515	6.99814471243043	173.876623376623	Distal Intergenic	6	158589379	158620376	30998	1	404672	uc003qrd.3	50818	ENSG00000272047	GTF2H5	general transcription factor IIH subunit 5
chr19	52314543	52315042	500	*	4.50324675324675	3.86233766233766	0.701298701298701	7.39332096474954	1.14502164502165	0.753246753246753	3.02337662337662	0.769480519480519	1.25788497217069	1.18398268398268	3.14285714285714	0.820037105751391	84.4025974025974	Intron (uc002pxt.1/2359, intron 1 of 1)	19	52298411	52329334	30924	1	2359	uc002pxt.1	16132	ENSG00000187474	FPR3	formyl peptide receptor 3
chr22	45820050	45820549	500	*	6.33116883116883	2.75324675324675	3.91168831168831	3.03710575139147	3.43939393939394	1.85064935064935	2.95324675324675	5.11688311688312	2.20408163265306	0.993506493506493	0.878787878787879	1.50278293135436	192.757575757576	Intron (uc011aqs.3/26150, intron 5 of 7)	22	45809572	45828302	18731	1	26150	uc011aqs.3	10478	ENSG00000128408	RIBC2	RIB43A domain with coiled-coils 2
chr2	112428942	112429441	500	*	4.56980519480519	13.2493506493506	1.57402597402597	3.11873840445269	5.25541125541125	1.18019480519481	2.05194805194805	1.08441558441558	2.88682745825603	2.8008658008658	4.68831168831169	1.80333951762523	116.497835497836	Distal Intergenic	2	112186886	112252692	65807	2	541471	uc002thf.4	-176250	ENSG00000172965	MIR4435-2HG	MIR4435-2 host gene
chr20	5635207	5635706	500	*	4.27272727272727	2.44935064935065	0.618181818181818	3.40630797773655	1.97619047619048	1.98863636363636	3.17142857142857	9.15909090909091	3.06307977736549	2.40909090909091	3.34199134199134	1.66048237476809	84.4718614718615	Distal Intergenic	20	5525080	5591672	66593	2	56261	uc002wme.4	-43535	ENSG00000125772	GPCPD1	glycerophosphocholine phosphodiesterase 1
chr1	66861123	66861622	500	*	14.2159090909091	8.12467532467532	6.38961038961039	20.5788497217069	5.18398268398268	7.50487012987013	8.51948051948052	20.8668831168831	5.14471243042672	2.77489177489177	5.2987012987013	2.31725417439703	233.482683982684	Distal Intergenic	1	66820070	66840262	20193	1	5142	uc009was.3	41053	ENSG00000184588	PDE4B	phosphodiesterase 4B
chr4	185314094	185314593	500	*	8.31168831168831	3.62337662337662	2.24675324675325	2.21892393320965	5.76406926406926	1.86525974025974	2.76883116883117	6.74025974025974	1.5899814471243	1.21212121212121	1.76190476190476	1.71614100185529	92.2272727272727	Intron (uc003iwf.4/3660, intron 7 of 8)	4	185262184	185275130	12947	2	728175	uc003iwd.2	-38964	ENSG00000180712	LINC02363	long intergenic non-protein coding RNA 2363
chr12	121716214	121716713	500	*	5.52435064935065	4.91688311688312	2.70909090909091	4.07421150278293	1.63852813852814	5.45941558441558	0.761038961038961	5.11688311688312	4.71614100185529	1.71212121212121	1.82683982683983	1.66048237476809	99.3225108225108	Intron (uc001tzt.3/10645, intron 1 of 15)	12	121675495	121712388	36894	2	10645	uc001uaa.2	-3826	ENSG00000110931	CAMKK2	calcium/calmodulin dependent protein kinase kinase 2
chr15	51878108	51878607	500	*	2.76461038961039	1.4961038961039	0.74025974025974	0.582560296846011	1.78787878787879	1.70779220779221	0.558441558441558	1.38636363636364	1.43970315398887	1.30735930735931	1.82683982683983	0.653061224489796	93.2337662337662	Intron (uc002abf.3/23312, intron 1 of 42)	15	51739921	51914967	175047	2	23312	uc002abf.3	36360	ENSG00000104093	DMXL2	Dmx like 2
chr10	99168193	99168692	500	*	4.99512987012987	3.52987012987013	1.87272727272727	5.73098330241187	7.3961038961039	2.54058441558442	1.75064935064935	2.74350649350649	3.15769944341373	1.79004329004329	1.55844155844156	0.653061224489796	74.6363636363636	Distal Intergenic	10	99116458	99161127	44670	2	23223	uc010qou.2	-7066	ENSG00000052749	RRP12	ribosomal RNA processing 12 homolog
chr20	38950292	38950791	500	*	4.6038961038961	1.96363636363636	3.65974025974026	1.28200371057514	3.19047619047619	0.592532467532468	1.15844155844156	1.38636363636364	1.9721706864564	1.27056277056277	1.6969696969697	0.899814471243043	99.6796536796537	Distal Intergenic	20	39314517	39317876	3360	2	9935	uc002xji.3	367085	ENSG00000204103	MAFB	MAF bZIP transcription factor B
chr7	139471138	139471637	500	*	2.42532467532468	2.29090909090909	3.47012987012987	2.82003710575139	3.79220779220779	2.96753246753247	6.62597402597403	1.08441558441558	2.46011131725417	1.85281385281385	3.34199134199134	2.63821892393321	116.233766233766	Intron (uc003vvd.4/28996, intron 1 of 14)	7	139246316	139477693	231378	2	28996	uc003vvd.4	6056	ENSG00000064393	HIPK2	homeodomain interacting protein kinase 2
chr5	173235351	173235850	500	*	4.84090909090909	3.17662337662338	1.72987012987013	5.94805194805195	3.96969696969697	2.90746753246753	2.20779220779221	9.80194805194805	3.49721706864564	1.59307359307359	3.07792207792208	1.06679035250464	117.145021645022	Distal Intergenic	5	173315331	173383823	68493	1	80315	uc010jju.2	-79481	ENSG00000113742	CPEB4	cytoplasmic polyadenylation element binding protein 4
chr18	68089249	68089748	500	*	3.32954545454545	3.99480519480519	3.03116883116883	22.7495361781076	3.8982683982684	10.4220779220779	3.40779220779221	3.30844155844156	5.64378478664193	10.45670995671	6.24675324675325	11.8552875695733	173.930735930736	Distal Intergenic	18	67981427	67997434	16008	1	9306	uc010dqq.2	107822	ENSG00000170677	SOCS6	suppressor of cytokine signaling 6
chr12	121582359	121582858	500	*	3.64772727272727	2.66493506493506	3.24415584415584	14.9109461966605	6.31601731601732	2.50162337662338	2.44935064935065	5.73051948051948	2.63450834879406	2.03246753246753	6.88311688311688	1.0556586270872	151.469696969697	Intron (uc001tzm.3/5027, intron 1 of 12)	12	121570622	121624354	53733	1	5027	uc001tzq.3	11737	ENSG00000089041	P2RX7	purinergic receptor P2X 7
chr20	2269526	2270025	500	*	2.12337662337662	6.2987012987013	1.50909090909091	10.0779220779221	2.0952380952381	2.67857142857143	0.558441558441558	7.44155844155844	3.05380333951763	6.61471861471861	6.77922077922078	4.16326530612245	192.441558441558	Distal Intergenic	20	2276613	2321725	45113	1	7053	uc002wfx.4	-6588	ENSG00000125780	TGM3	transglutaminase 3
chr2	230147767	230148266	500	*	5.90422077922078	11.0727272727273	3.18181818181818	4.98515769944341	2.32683982683983	1.51948051948052	4.32987012987013	4.05844155844156	4.78849721706865	2.54761904761905	3.93073593073593	4.48423005565863	163.720779220779	Distal Intergenic	2	229888689	230136057	247369	2	55022	uc002vpu.4	-11710	ENSG00000153823	PID1	phosphotyrosine interaction domain containing 1
chr1	209830396	209830895	500	*	21.6931818181818	4.31428571428571	8.03896103896104	12.3543599257885	8.07792207792208	6.08928571428571	7.18441558441558	15.6396103896104	5.37662337662338	4.09090909090909	6.63636363636364	4.40816326530612	270.831168831169	Distal Intergenic	1	209803714	209825820	22107	2	3914	uc009xcp.1	-4576	ENSG00000196878	LAMB3	laminin subunit beta 3
chr10	73397788	73398287	500	*	36.6607142857143	3.69350649350649	7.6987012987013	4.69758812615955	8.44155844155844	8.48051948051948	6.45454545454546	21.1396103896104	8.50834879406308	8.85064935064935	5.68831168831169	11.2133580705009	246.391774891775	Intron (uc001jrw.4/64072, intron 11 of 12)	10	73472361	73501793	29433	1	64072	uc001jsc.1	-74074	ENSG00000107736	CDH23	cadherin related 23
chr20	23116301	23116800	500	*	2.56493506493507	4.44935064935065	2.25714285714286	4.18552875695733	4.80519480519481	1.99025974025974	1.85974025974026	4.02597402597403	2.01855287569573	1.48701298701299	1.79220779220779	2.98701298701299	119.508658008658	Distal Intergenic	20	23105705	23113273	7569	2	200261	uc021wbi.1	-3028	ENSG00000233746	LINC00656	long intergenic non-protein coding RNA 656
chr20	1927189	1927688	500	*	1.9724025974026	4.09350649350649	2.76883116883117	9.0556586270872	1.18181818181818	4.86363636363636	1.59220779220779	3.62987012987013	2.80519480519481	2.32900432900433	3.48917748917749	3.71243042671614	142.430735930736	Distal Intergenic	20	1959402	1973452	14051	2	5173	uc010gaj.3	45764	ENSG00000101327	PDYN	prodynorphin
chr21	40451459	40451958	500	*	2.4788961038961	2.69090909090909	3.04935064935065	18.038961038961	1.42857142857143	5.27272727272727	3.98441558441559	1.38636363636364	1.73840445269017	2.17965367965368	3.74891774891775	1.20408163265306	92.5281385281385	Distal Intergenic	21	40547372	40555440	8069	2	8624	uc002yxi.4	103482	ENSG00000183527	PSMG1	proteasome assembly chaperone 1
chr10	125797260	125797759	500	*	5.47402597402597	3.24675324675325	2.79480519480519	3.87012987012987	3.75541125541126	2.2987012987013	2.56623376623377	4.48051948051948	2.82003710575139	1.37878787878788	2.23376623376623	2.46753246753247	97.1774891774892	Intron (uc001lhm.4/51363, intron 5 of 7)	10	125767182	125851940	84759	2	51363	uc001lhm.4	54181	ENSG00000182022	CHST15	carbohydrate sulfotransferase 15
chr3	11612181	11612680	500	*	8.1038961038961	4.1974025974026	1.68831168831169	5.87755102040816	4.41558441558442	5.02435064935065	2.82337662337662	2.83766233766234	4.42300556586271	6.19264069264069	7.17748917748918	5.71799628942486	88.6320346320346	Promoter (1-2kb)	3	11597544	11610398	12855	2	9686	uc010hdv.1	-1783	ENSG00000144560	VGLL4	vestigial like family member 4
chr15	97129138	97129637	500	*	1.61038961038961	2.32727272727273	1.49090909090909	7.06493506493506	1.39393939393939	1.52272727272727	4.47012987012987	0.448051948051948	0.905380333951762	0.703463203463203	0.878787878787879	1.22263450834879	60.0194805194805	Distal Intergenic	15	97315235	97324884	9650	2	100652749	uc031qug.1	195247	ENSG00000259282	SPATA8-AS1	SPATA8 antisense RNA 1 (head to head)
chr1	89817243	89817742	500	*	1.99512987012987	1.2987012987013	15.3506493506493	4.15213358070501	14.2467532467532	2.68344155844156	5.78181818181818	2.83116883116883	2.08163265306122	3.81818181818182	2.23376623376623	1.57699443413729	143.467532467532	Distal Intergenic	1	89829436	89853719	24284	1	163351	uc001dnf.2	-11694	ENSG00000183347	GBP6	guanylate binding protein family member 6
chr2	174900596	174901095	500	*	10.4107142857143	4.28831168831169	3.51948051948052	23.7532467532467	4.34848484848485	10.0454545454545	1.05974025974026	12.2337662337662	11.1892393320965	4.78571428571429	11.3766233766234	5.61410018552876	164.32683982684	Distal Intergenic	2	174771187	174830430	59244	2	6670	uc010zel.2	-70166	ENSG00000172845	SP3	Sp3 transcription factor
chr10	29919425	29919924	500	*	3.71590909090909	3.73506493506493	6.22857142857143	8.52319109461967	4.98484848484849	4.3262987012987	2.51688311688312	4.02597402597403	3.18552875695733	3.33549783549784	6.004329004329	4.55844155844156	144.928571428571	Intron (uc001iut.1/6840, intron 1 of 37)	10	29746277	29923901	177625	2	6840	uc001iut.1	3977	ENSG00000197321	SVIL	supervillin
chr9	97414143	97414642	500	*	2.70454545454545	3.54025974025974	1.80779220779221	2.12987012987013	2.25324675324675	1.37662337662338	4.05194805194805	3.35064935064935	2.02040816326531	1.92857142857143	0.878787878787879	1.41372912801484	102.512987012987	Distal Intergenic	9	97365421	97402531	37111	2	2203	uc010mrl.3	-11612	ENSG00000165140	FBP1	fructose-bisphosphatase 1
chr12	55437266	55437765	500	*	7.62662337662338	5.84415584415584	1.31688311688312	10.0575139146568	1.8008658008658	3.57142857142857	0.675324675324675	0.769480519480519	0.517625231910946	2.15584415584416	5.51082251082251	1.33580705009276	82.6601731601732	Distal Intergenic	12	55413729	55423801	10073	1	58158	uc001sgp.4	23537	ENSG00000123307	NEUROD4	neuronal differentiation 4
chr11	71707925	71708424	500	*	5.51623376623377	5.81818181818182	1.50909090909091	6.79591836734694	4.0995670995671	3.52922077922078	4.66753246753247	7.08766233766234	2.70315398886827	1.68614718614719	1.25974025974026	1.54916512059369	132.017316017316	Promoter (1-2kb)	11	71709958	71713850	3893	1	10068	uc001ore.1	-1534	ENSG00000137496	IL18BP	interleukin 18 binding protein
chr11	4476664	4477163	500	*	5.25	1.8025974025974	7.84415584415584	26.0890538033395	4.75757575757576	7.94155844155844	1.58701298701299	1.58116883116883	1.89424860853432	6.26190476190476	8.08225108225108	7.39888682745826	155.45670995671	Distal Intergenic	11	4470525	4471591	1067	1	119774	uc001lyz.2	6139	ENSG00000181963	OR52K2	olfactory receptor family 52 subfamily K member 2
chr9	89381710	89382209	500	*	6.29545454545454	8.48571428571429	3.28051948051948	2.70315398886828	2.87012987012987	0.508116883116883	5.29090909090909	3.80844155844156	3.09647495361781	1.14285714285714	1.62770562770563	0.907235621521336	192.852813852814	Distal Intergenic	9	89559277	89562104	2828	2	2619	uc004aox.4	179895	ENSG00000180447	GAS1	growth arrest specific 1
chr9	130324098	130324597	500	*	15.5551948051948	3.61558441558442	2.77142857142857	18.1873840445269	3.29220779220779	9.3262987012987	4.9974025974026	3.69805194805195	5.09276437847866	15.9134199134199	16.5454545454545	13.1706864564007	322.638528138528	Intron (uc004brh.3/64855, intron 1 of 13)	9	130267618	130331355	63738	2	64855	uc004brh.3	6758	ENSG00000136830	NIBAN2	niban apoptosis regulator 2
chr20	55949761	55950260	500	*	15.5551948051948	7.58441558441558	4.65194805194805	8.12987012987013	5.23160173160173	8.71915584415584	4.90909090909091	8.16233766233766	3.43228200371058	3.34848484848485	6.08225108225108	2.43413729128015	164.995670995671	3' UTR	20	55933496	55934878	1383	2	100462983	uc021wfd.1	-14883	ENSG00000256222	MTRNR2L3	MT-RNR2 like 3
chr1	110364951	110365450	500	*	5.36688311688312	7.50649350649351	4.08571428571429	5.72727272727273	4.90692640692641	4.36850649350649	2.1038961038961	5.5974025974026	6.88311688311688	2.14069264069264	0.748917748917749	3.00742115027829	205.233766233766	Distal Intergenic	1	110295308	110306644	11337	2	79574	uc009wfo.2	-58307	ENSG00000198758	EPS8L3	EPS8 like 3
chr20	1925711	1926210	500	*	3.42207792207792	4.3038961038961	0.901298701298701	28.2022263450835	2.39393939393939	10.4188311688312	3.61298701298701	7.49675324675325	2.20408163265306	2.78138528138528	8.30735930735931	1.49350649350649	116.270562770563	Distal Intergenic	20	1959402	1973452	14051	2	5173	uc010gaj.3	47242	ENSG00000101327	PDYN	prodynorphin
chr4	1294801	1295300	500	*	4.81006493506494	4.42077922077922	5.23636363636364	32.456400742115	5.52813852813853	11.0600649350649	9.02337662337662	4.35064935064935	4.11502782931354	1.91125541125541	1.82251082251082	0.838589981447124	219.95670995671	Intron (uc010ibs.1/10296, intron 1 of 4)	4	1303401	1333925	30525	1	10296	uc011bvc.2	-8101	ENSG00000090316	MAEA	macrophage erythroblast attacher
chr3	10215508	10216007	500	*	2.51461038961039	4.07012987012987	3.62597402597403	14.3413729128015	5.74242424242424	6.43506493506493	6.23636363636364	23.0909090909091	5.91465677179963	8.24675324675325	5.01731601731602	9.4860853432282	243.560606060606	Intron (uc003bve.1/3656, intron 1 of 12)	3	10206563	10285427	78865	1	3656	uc003bve.1	8945	ENSG00000134070	IRAK2	interleukin 1 receptor associated kinase 2
chr1	201520868	201521367	500	*	7.04383116883117	3.68571428571429	2.95324675324675	18.1354359925789	2.53896103896104	18.7418831168831	2.17142857142857	3.11038961038961	3.77365491651206	7.42640692640693	6.32900432900433	5.27272727272727	142.556277056277	Distal Intergenic	1	201489032	201489720	689	1	376693	uc010ppt.3	31836	NA	RPS10P7	ribosomal protein S10 pseudogene 7
chr15	70755356	70755855	500	*	10.0633116883117	2.0961038961039	7.96883116883117	63.4397031539889	4.83116883116883	39.1493506493507	5.75584415584416	14.0064935064935	13.4953617810761	11.1298701298701	20.6320346320346	12.3469387755102	318.495670995671	Distal Intergenic	15	70946893	70994620	47728	2	55075	uc002asq.3	238765	ENSG00000137831	UACA	uveal autoantigen with coiled-coil domains and ankyrin repeats
chr10	99113655	99114154	500	*	5.35714285714286	4.41818181818182	4.21558441558442	3.47866419294991	2.40476190476191	3.35064935064935	2.16103896103896	2.01298701298701	1.59554730983302	4.63636363636364	1.0995670995671	4.54730983302412	125.329004329004	Downstream (2-3kb)	10	99116458	99127133	10676	2	23223	uc001kne.3	12979	ENSG00000052749	RRP12	ribosomal RNA processing 12 homolog
chr11	104707361	104707860	500	*	4.0275974025974	3.58701298701299	3.93506493506493	11.1948051948052	4.85497835497836	2.01136363636364	3.11428571428571	2.2987012987013	0.454545454545455	1.27922077922078	1.25974025974026	1.13543599257885	62.6709956709957	Distal Intergenic	11	104756445	104769397	12953	2	100506742	uc031qdo.1	61537	ENSG00000204403	CASP12	caspase 12 (gene/pseudogene)
chr10	90883061	90883560	500	*	2.95454545454545	1.23636363636364	4.38441558441558	5.34879406307978	4.74025974025974	1.62662337662338	2.83116883116883	5.01623376623377	0.656771799628942	1.02813852813853	0.627705627705628	1.40816326530612	94.4761904761905	Distal Intergenic	10	90823092	90823168	77	2	100616192	uc021pwa.1	-59893	ENSG00000265375	MIR4679-2	microRNA 4679-2
chr2	25538925	25539424	500	*	12.4237012987013	20.5298701298701	4.29090909090909	33.847866419295	7.38311688311688	11.9545454545455	6.44675324675325	8.73376623376623	9.52875695732839	8.84199134199134	16.4155844155844	7.74953617810761	217.054112554113	Intron (uc002rgc.4/1788, intron 1 of 22)	2	25551509	25551590	82	2	100302246	uc021veq.1	12166	ENSG00000221445	MIR1301	microRNA 1301
chr12	132345458	132345957	500	*	28.3246753246753	2.41038961038961	34.9220779220779	15.8144712430427	17.1666666666667	18.5519480519481	34.6285714285714	15.4902597402597	21.569573283859	7.48701298701299	8.91341991341991	6.98144712430427	302.606060606061	Distal Intergenic	12	132322601	132336316	13716	1	4326	uc001ujd.1	22857	ENSG00000198598	MMP17	matrix metallopeptidase 17
chr5	149057208	149057707	500	*	6.05681818181818	5.03896103896104	3.4961038961039	11.317254174397	5.26190476190476	2.63149350649351	7.86493506493507	5.78896103896104	2.08719851576994	1.40692640692641	2.57575757575758	1.81818181818182	111.709956709957	Distal Intergenic	5	149109815	149227267	117453	1	133522	uc003lrb.2	-52108	ENSG00000155846	PPARGC1B	PPARG coactivator 1 beta
chr15	90364409	90364908	500	*	6.48214285714286	6.31428571428571	3.3948051948052	6.66419294990724	4.40909090909091	3.85227272727273	2.30909090909091	6.17207792207792	5.90909090909091	2.64285714285714	3.80519480519481	3.99628942486085	245.922077922078	Distal Intergenic	15	90328126	90358072	29947	2	290	uc002bop.4	-6337	ENSG00000166825	ANPEP	alanyl aminopeptidase, membrane
chr2	58334932	58335431	500	*	6.07467532467532	2.83376623376623	2.16623376623377	35.0556586270872	6.66017316017316	6.61363636363636	3.44675324675325	5.48051948051948	3.10018552875696	2.91991341991342	4.83549783549784	1.94248608534323	204.170995670996	Intron (uc002rzo.2/7444, intron 10 of 15)	2	58313462	58359564	46103	1	7444	uc010yph.1	21470	ENSG00000028116	VRK2	VRK serine/threonine kinase 2
chr9	115950460	115950959	500	*	12.1850649350649	2.03896103896104	1.66753246753247	33.7254174397032	4.05194805194805	4.56168831168831	3.73246753246753	1.53896103896104	5.02968460111317	2.45454545454545	0.878787878787879	1.74768089053803	333.119047619048	Promoter (<=1kb)	9	115927800	115950327	22528	2	23307	uc011lxc.1	-133	ENSG00000119321	FKBP15	FKBP prolyl isomerase 15
chr15	93779295	93779794	500	*	7.84090909090909	9.34545454545455	4.5038961038961	15.5491651205937	4.25757575757576	6.76136363636364	4.24675324675325	4.42207792207792	3.30426716141002	7.66017316017316	8.87012987012987	11.8664192949907	328.465367965368	Distal Intergenic	15	93586636	93632443	45808	2	56963	uc002bss.2	-146852	ENSG00000182175	RGMA	repulsive guidance molecule BMP co-receptor a
chr16	53516006	53516505	500	*	6.38798701298701	5.34545454545455	4.35324675324675	31.0797773654917	2.9978354978355	8.74675324675325	3.41038961038961	5.32792207792208	3.68645640074211	4.495670995671	7.35930735930736	5.04267161410019	129.824675324675	Intron (uc002ehi.4/5934, intron 21 of 21)	16	53525192	53537170	11979	2	64400	uc002ehk.3	20665	ENSG00000166971	AKTIP	AKT interacting protein
chr15	63539155	63539654	500	*	6.36850649350649	2.63376623376623	14.3636363636364	17.5027829313544	27.4393939393939	3.74188311688312	5.31168831168831	2.30519480519481	1.90538033395176	3.4004329004329	2.39393939393939	0.912801484230056	137.246753246753	Intron (uc002alz.3/51762, intron 2 of 7)	15	63569749	63601325	31577	1	83464	uc002ama.3	-30095	ENSG00000138613	APH1B	aph-1 homolog B, gamma-secretase subunit
chr4	88772351	88772850	500	*	1.9724025974026	1.75324675324675	5.9974025974026	33.3135435992579	6.15367965367965	7.88149350649351	2.9038961038961	3.20454545454545	3.23933209647495	3.1948051948052	7.98701298701299	3.2708719851577	193.170995670996	Distal Intergenic	4	88755855	88767968	12114	1	56955	uc021xpx.1	16496	ENSG00000152595	MEPE	matrix extracellular phosphoglycoprotein
chr20	25218365	25218864	500	*	10.1298701298701	8.53766233766234	15.6597402597403	49.9387755102041	14.4199134199134	8.41071428571428	9.15844155844156	10.9935064935065	5.86270871985158	9.86147186147186	11.047619047619	6.72170686456401	250.761904761905	Distal Intergenic	20	25228706	25278648	49943	1	5834	uc002wup.3	-9842	ENSG00000100994	PYGB	glycogen phosphorylase B
chr2	43532652	43533151	500	*	3.28571428571429	3.98181818181818	1.96623376623377	20.5732838589981	4.95887445887446	5.68993506493506	3.05974025974026	0.896103896103896	3.38589981447124	1.80952380952381	4.55844155844156	1.35250463821892	132.880952380952	Intron (uc010far.3/63892, intron 16 of 22)	2	43454350	43455994	1645	1	100129726	uc010ynx.1	78302	ENSG00000279873	LINC01126	long intergenic non-protein coding RNA 1126
chr10	126369147	126369646	500	*	13.4772727272727	3.52467532467533	2.60519480519481	6.06864564007421	8.57792207792208	1.3538961038961	9.17662337662338	2.98051948051948	1.06122448979592	1.11255411255411	3.33333333333333	1.2987012987013	112.950216450216	Intron (uc001lhu.1/9679, intron 8 of 8)	10	126307863	126432930	125068	2	9679	uc001lhv.1	63284	ENSG00000189319	FAM53B	family with sequence similarity 53 member B
chr3	45106240	45106739	500	*	8.23376623376623	2.34025974025974	3.41558441558442	6.0556586270872	6.66017316017316	9.24837662337662	6.51428571428571	1.77922077922078	5.02597402597403	8.86363636363636	6.61471861471861	6.34879406307978	99.9069264069264	Distal Intergenic	3	45067759	45077563	9805	1	7123	uc003cok.4	38481	ENSG00000163815	CLEC3B	C-type lectin domain family 3 member B
chr15	70800170	70800669	500	*	13.3441558441558	7.01818181818182	10.9402597402597	18.8794063079777	12.9718614718615	26.8977272727273	10.2909090909091	24.711038961039	12.4805194805195	20.9415584415584	10.4891774891775	20.4619666048237	386.331168831169	Distal Intergenic	15	70946893	70994620	47728	2	55075	uc002asq.3	193951	ENSG00000137831	UACA	uveal autoantigen with coiled-coil domains and ankyrin repeats
chr2	237696507	237697006	500	*	5.53409090909091	1.86233766233766	0.984415584415584	4.04452690166976	3.11904761904762	1.30519480519481	3.44415584415584	4.69805194805195	1.36549165120594	2.04978354978355	4.25541125541126	1.61038961038961	134.601731601732	Distal Intergenic	2	237478380	237490994	12615	1	57007	uc002vwd.3	218127	ENSG00000144476	ACKR3	atypical chemokine receptor 3
chr17	72686564	72687063	500	*	2.38311688311688	3.86493506493507	0.701298701298701	69.7458256029685	3.97619047619048	53.8295454545455	3.8025974025974	3.65584415584416	12.1725417439703	14.5108225108225	26.1082251082251	13.3562152133581	279.764069264069	Intron (uc002jlc.2/326624, intron 1 of 5)	17	72690452	72701516	11065	2	146722	uc002jlf.3	14453	ENSG00000186074	CD300LF	CD300 molecule like family member f
chr10	70825536	70826035	500	*	12.7694805194805	12.2155844155844	6.71948051948052	51.2040816326531	6.19264069264069	10.5292207792208	4.41818181818182	3.96753246753247	6.57142857142857	6.47835497835498	10.1731601731602	9.06679035250464	205.231601731602	Distal Intergenic	10	70847828	70864567	16740	1	5552	uc001joz.3	-21793	ENSG00000122862	SRGN	serglycin
chr5	79422797	79423296	500	*	2.81493506493506	5.93766233766234	3.73506493506493	35.6122448979592	7.15584415584416	36.0227272727273	4.06233766233766	3.27597402597403	8.60667903525046	1.92857142857143	6.7965367965368	1.8330241187384	196.751082251082	Intron (uc003kgj.3/256987, intron 11 of 12)	5	79331170	79379107	47938	1	7060	uc021yaw.1	91627	ENSG00000113296	THBS4	thrombospondin 4
chr1	36669096	36669595	500	*	19.2305194805195	2.38961038961039	3.73766233766234	9.01669758812616	3.13636363636364	5.67207792207792	3.92207792207792	3.72727272727273	11.6808905380334	3.81601731601732	4.93506493506494	3.28200371057514	228.073593073593	Distal Intergenic	1	36690017	36770957	80941	1	9967	uc001cae.4	-20422	ENSG00000054118	THRAP3	thyroid hormone receptor associated protein 3
chr8	48540221	48540720	500	*	3.46590909090909	7.23896103896104	4.5948051948052	51.0927643784787	3.81168831168831	6.03896103896104	4.13506493506494	3.78246753246753	4.49721706864564	10.2424242424242	11.5714285714286	18.3525046382189	358.02380952381	Intron (uc010lxs.3/23514, intron 6 of 10)	8	48566650	48648563	81914	1	23514	uc011ldf.2	-25930	ENSG00000164808	SPIDR	scaffold protein involved in DNA repair
chr14	89946140	89946639	500	*	10.2402597402597	2.62077922077922	1.81818181818182	6.31354359925789	5.27705627705628	1.91396103896104	1.33246753246753	1.73376623376623	2.34879406307978	2.43073593073593	1.82683982683983	2.04638218923933	124.809523809524	Intron (uc001xxo.4/1112, intron 1 of 6)	14	89883698	89886137	2440	1	400236	uc001xxq.3	62442	ENSG00000258920	FOXN3-AS1	FOXN3 antisense RNA 1
chr2	38355829	38356328	500	*	9.84577922077922	4.9012987012987	6.76103896103896	39.1873840445269	2.2012987012987	2.18181818181818	3.47532467532468	9.14935064935065	1.65120593692022	2.27272727272727	10.7748917748918	2.80890538033395	184.469696969697	Promoter (1-2kb)	2	38358247	38408993	50747	1	285154	uc010faj.2	-1919	ENSG00000232973	CYP1B1-AS1	CYP1B1 antisense RNA 1
chr3	48595993	48596492	500	*	32.8912337662338	5.33506493506493	8.63636363636364	20.8385899814471	12.965367965368	12.3668831168831	6.50649350649351	20.4545454545455	9.43413729128015	8.2056277056277	10.025974025974	7.97959183673469	347.354978354978	Promoter (1-2kb)	3	48562408	48594227	31820	2	5210	uc011bbn.1	-1766	ENSG00000114268	PFKFB4	6-phosphofructo-2-kinase/fructose-2,6-biphosphatase 4
chr1	108087794	108088293	500	*	5.63798701298701	1374.39480519481	6.00779220779221	66.808905380334	6.51515151515152	3.11363636363636	2.74805194805195	10.1493506493506	4.14100185528757	2.23809523809524	2.91774891774892	2.33209647495362	3.21645021645022	Distal Intergenic	1	108113782	108220631	106850	2	10451	uc010ouu.1	132338	ENSG00000134215	VAV3	vav guanine nucleotide exchange factor 3
chr5	8417574	8418073	500	*	5.11038961038961	871.080519480519	5.48831168831169	42.7551020408163	7.51298701298701	1.83441558441558	1.51428571428571	3.85064935064935	2.44897959183673	2.5021645021645	3.62337662337662	2.63079777365492	3.2987012987013	Intron (uc003jeh.2/729506, intron 2 of 5)	5	8333596	8457677	124082	2	729506	uc003jeh.2	39604	ENSG00000245729	LINC02226	long intergenic non-protein coding RNA 2226
chr1	203111826	203112325	500	*	6.42694805194805	240.644155844156	2.02077922077922	6.18181818181818	2.31601731601732	1.87987012987013	3.83116883116883	2.41883116883117	2	1.37229437229437	0.878787878787879	0.968460111317254	2.78571428571429	Intron (uc001gze.1/134, intron 3 of 3)	1	203097406	203136533	39128	1	134	uc010pqh.1	14420	ENSG00000163485	ADORA1	adenosine A1 receptor
chr8	35611061	35611560	500	*	2.81168831168831	347.449350649351	2.33506493506494	14.7421150278293	0.958874458874459	1.35227272727273	3.1038961038961	2.12987012987013	1.3747680890538	1.25757575757576	2.06060606060606	1.85899814471243	2.05194805194805	Intron (uc003xjr.2/137970, intron 13 of 16)	8	35581669	35652181	70513	1	137970	uc003xju.2	29392	ENSG00000156687	UNC5D	unc-5 netrin receptor D
chr8	140773874	140774373	500	*	4.96266233766234	206.906493506494	5.44155844155844	7.90538033395176	3.42424242424242	1.53246753246753	3.54545454545455	15.1136363636364	2.6530612244898	1.35497835497836	3.44588744588745	1.63821892393321	2.41125541125541	Intron (uc003yvj.2/83696, intron 21 of 22)	8	140630249	140715299	85051	2	51305	uc003yvg.1	-58575	ENSG00000169427	KCNK9	potassium two pore domain channel subfamily K member 9
chr8	142986096	142986595	500	*	2.13311688311688	638.72987012987	2.0987012987013	26.0222634508349	2.94588744588745	3.74188311688312	1.82597402597403	3.70779220779221	2.06122448979592	8.28571428571428	13.4372294372294	9.4860853432282	3.37662337662338	Distal Intergenic	8	143257700	143257779	80	1	100616268	uc022bbz.1	-271105	ENSG00000265247	MIR4472-1	microRNA 4472-1
chr4	129797292	129797791	500	*	9.60064935064935	223.649350649351	4.15584415584416	11.4897959183673	3.59090909090909	1.98376623376623	5.31428571428571	1.48376623376623	4.09461966604824	2.32467532467532	2.88744588744589	2.07050092764378	1.45021645021645	Distal Intergenic	4	129732481	129785787	53307	1	79960	uc003igm.3	64811	ENSG00000077684	JADE1	jade family PHD finger 1
chr5	118023639	118024138	500	*	6.27922077922078	384.872727272727	5.10649350649351	25.0074211502783	1.49350649350649	1.03733766233766	1.35064935064935	2.37012987012987	1.09090909090909	1.504329004329	2.70995670995671	1.01484230055659	6.63203463203463	Distal Intergenic	5	118310281	118310362	82	1	100422885	uc021ycv.1	-286143	ENSG00000283498	MIR1244-2	microRNA 1244-2
chr4	109305656	109306155	500	*	4.09090909090909	189.31948051948	3.93506493506493	6.17810760667904	2.58658008658009	1.24188311688312	2.71948051948052	7.63961038961039	1.02411873840445	1.14285714285714	0.878787878787879	1.46938775510204	2.00649350649351	Distal Intergenic	4	109093276	109097586	4311	1	641518	uc003hyx.3	212380	ENSG00000232021	LEF1-AS1	LEF1 antisense RNA 1
chr11	24881271	24881770	500	*	12.9642857142857	561.415584415584	7.02077922077922	40.4100185528757	9.43722943722944	1.83279220779221	6.22597402597403	16.9285714285714	1.97959183673469	2.81168831168831	0.878787878787879	1.7569573283859	4.18181818181818	Intron (uc001mqs.3/338645, intron 5 of 11)	11	24518516	25104186	585671	1	338645	uc009yig.3	362755	ENSG00000187398	LUZP2	leucine zipper protein 2
chr1	62495347	62495846	500	*	5.21753246753247	331.187012987013	1.31688311688312	10.5324675324675	0.614718614718615	1.14772727272727	1.13766233766234	5.87012987012987	1.43228200371058	0.917748917748918	2.57575757575758	1.6456400742115	2.3982683982684	Intron (uc009waf.1/10207, intron 29 of 35)	1	62439040	62580582	141543	1	10207	uc010oou.1	56307	ENSG00000132849	PATJ	PATJ crumbs cell polarity complex component
chr4	31615620	31616119	500	*	5.27922077922078	346.38961038961	8.25194805194805	29.0204081632653	3.25757575757576	1.12987012987013	8.46233766233766	7.03246753246753	3.87384044526902	1.55844155844156	0.627705627705628	3.20222634508349	2.63636363636364	Distal Intergenic	4	30722037	31148423	426387	1	5099	uc021xnd.1	893583	ENSG00000169851	PCDH7	protocadherin 7
chr4	78275699	78276198	500	*	6.27922077922078	286.893506493506	2.85194805194805	10.2356215213358	4.44372294372294	3.72077922077922	6.62337662337662	24.8961038961039	6.4100185528757	5.53030303030303	4.83549783549784	3.36178107606679	3.29220779220779	Distal Intergenic	4	78432907	78532988	100082	1	10563	uc003hkr.3	-156709	ENSG00000156234	CXCL13	C-X-C motif chemokine ligand 13
chr7	120884506	120885005	500	*	7.09902597402597	439.909090909091	8.01558441558441	15.7050092764378	6.21861471861472	3.37175324675325	5.37402597402597	32.1038961038961	3.26716141001855	3.97402597402597	8.42857142857143	1.92764378478664	2.31385281385281	Intron (uc003vjq.4/79974, intron 18 of 22)	7	120965421	120981158	15738	1	51384	uc003vjv.3	-80416	ENSG00000002745	WNT16	Wnt family member 16
chr14	97572596	97573095	500	*	7.3538961038961	412.888311688312	14.1532467532468	6.79035250463822	5.32900432900433	1.69155844155844	9.07792207792208	22.3733766233766	2.11317254174397	1.25757575757576	1.62770562770563	1.61966604823748	6.54112554112554	Distal Intergenic	14	97263684	97347951	84268	1	7443	uc001yft.3	308912	ENSG00000100749	VRK1	VRK serine/threonine kinase 1
chr7	36981682	36982181	500	*	5.24025974025974	433.223376623377	2.26233766233766	7.09833024118738	2.46536796536797	2.23214285714286	2.88831168831169	26.6493506493506	4.12430426716141	4.01515151515151	3.31168831168831	2.76623376623377	1.30735930735931	Intron (uc003tfi.2/9844, intron 1 of 6)	7	36958962	36959037	76	2	100302113	uc022abw.1	-22645	ENSG00000221325	MIR1200	microRNA 1200
chr4	145102491	145102990	500	*	6.48863636363636	761.127272727273	3.96103896103896	37.2857142857143	4.24458874458875	2.55844155844156	5.96103896103896	23.4935064935065	2.63265306122449	2.73160173160173	3.33333333333333	4.07421150278293	3.37878787878788	Distal Intergenic	4	145035842	145061904	26063	2	2993	uc010ios.2	-40587	ENSG00000170180	GYPA	glycophorin A (MNS blood group)
chr1	203001888	203002387	500	*	11.4350649350649	424.158441558441	5.41038961038961	24.4415584415584	6.98701298701299	2.11363636363636	3.24675324675325	7.6461038961039	2.75324675324675	4.01082251082251	3.43290043290043	3.15213358070501	8.65367965367965	Promoter (1-2kb)	1	203003612	203047864	44253	1	8497	uc009xaj.3	-1225	ENSG00000143847	PPFIA4	PTPRF interacting protein alpha 4
chr1	178376772	178377271	500	*	1.75487012987013	201.407792207792	1.33246753246753	5.17810760667903	0.904761904761905	0.792207792207792	0.903896103896104	4.29220779220779	0.925788497217069	2.44805194805195	1.25974025974026	0.653061224489796	5.18181818181818	Intron (uc009wxb.2/9462, intron 4 of 4)	1	178421551	178448648	27098	1	9462	uc009wxc.3	-44280	ENSG00000075391	RASAL2	RAS protein activator like 2
chr10	45390710	45391209	500	*	6.39285714285714	542.74025974026	6.20519480519481	37.3450834879406	5.35930735930736	1.80681818181818	5.60779220779221	3.23701298701299	1.92949907235622	0.720779220779221	3.18181818181818	2.12987012987013	5.67316017316017	Intron (uc001jbk.1/220980, intron 2 of 7)	10	45406764	45430642	23879	1	643236	uc001jbn.2	-15555	ENSG00000187783	TMEM72	transmembrane protein 72
chr11	94814643	94815142	500	*	5.09415584415584	402.644155844156	2.3038961038961	16.3821892393321	3.20779220779221	1.89935064935065	4.94545454545455	3.19155844155844	4.35064935064935	3.11471861471861	3.43290043290043	2.60667903525046	2.71861471861472	Distal Intergenic	11	94822974	94865815	42842	1	23052	uc001pfh.3	-7832	ENSG00000149218	ENDOD1	endonuclease domain containing 1
chr3	133541164	133541663	500	*	29.3733766233766	412.888311688312	11.3194805194805	16.6512059369202	11.5909090909091	5.64123376623377	9.17142857142857	8.67207792207792	4.09833024118738	2.61904761904762	3.3030303030303	2.54545454545455	6.75324675324675	Downstream (1-2kb)	3	133502877	133540336	37460	1	58477	uc003epx.2	38287	ENSG00000144867	SRPRB	SRP receptor subunit beta
chr11	125572410	125572909	500	*	5.55844155844156	372.672727272727	4.57142857142857	14.7068645640074	2.5021645021645	1.39285714285714	1.6987012987013	3.30519480519481	2.20779220779221	1.55844155844156	1.0995670995671	2.66975881261596	3.03246753246753	Distal Intergenic	11	125542229	125550793	8565	2	56	uc001qcs.3	-21617	ENSG00000134940	ACRV1	acrosomal vesicle protein 1
chr5	157327599	157328098	500	*	16.8230519480519	388.319480519481	4.27532467532467	8.58256029684601	4.39177489177489	1.74188311688312	5.07792207792208	28.4025974025974	1.58256029684601	1.91125541125541	7.99134199134199	2.05751391465677	3.69047619047619	Distal Intergenic	5	157212751	157286183	73433	2	9685	uc011ddv.2	-41416	ENSG00000113282	CLINT1	clathrin interactor 1
chr7	102506882	102507381	500	*	8.92694805194805	369.051948051948	1.51168831168831	19.3970315398887	1.7987012987013	3.48214285714286	2.12207792207792	1.42857142857143	2.55658627087199	1.27922077922078	1.79220779220779	2.00742115027829	5.93939393939394	Intron (uc010liq.1/222235, intron 6 of 7)	7	102553344	102585556	32213	1	10234	uc003vat.3	-45963	ENSG00000128606	LRRC17	leucine rich repeat containing 17
chr3	26146327	26146826	500	*	2.89935064935065	168.812987012987	1.59220779220779	5.8886827458256	4.15151515151515	1.00811688311688	3.03376623376623	3.4025974025974	1.22077922077922	2.34415584415584	3.07359307359307	1.73283858998145	5.75324675324675	Distal Intergenic	3	25900023	25915186	15164	2	285326	uc003cdo.3	-231141	ENSG00000230891	LINC00692	long intergenic non-protein coding RNA 692
chr4	5929401	5929900	500	*	5.33116883116883	187.054545454545	1.71428571428571	7.76066790352505	1.67316017316017	0.766233766233766	4.18441558441558	1.77922077922078	0.74582560296846	0.779220779220779	0.878787878787879	1.73098330241187	2.63419913419913	Intron (uc003git.2/uc003git.2, intron 7 of 7)	4	5925002	5925055	54	2	100616201	uc021xky.1	-4346	ENSG00000263631	MIR378D1	microRNA 378d-1
chr12	56854022	56854521	500	*	3.8474025974026	216.215584415584	0.901298701298701	4.03153988868275	1.42857142857143	1.86850649350649	2.01298701298701	13.1363636363636	1.73840445269017	2.04978354978355	1.79220779220779	1.91465677179963	3.93290043290043	Intron (uc031qhz.1/4284, intron 1 of 2)	12	56843286	56848435	5150	2	4284	uc001slh.3	-5587	ENSG00000135517	MIP	major intrinsic protein of lens fiber
chr15	53828049	53828548	500	*	7.15746753246753	244.314285714286	4.08571428571429	8.31354359925789	4.37662337662338	0.819805194805195	2.45194805194805	2.77272727272727	2.19851576994434	2.30952380952381	1.66233766233766	1.76808905380334	6.99350649350649	Intron (uc031qsc.1/256764, intron 1 of 2)	15	53805938	53833049	27112	2	256764	uc031qsc.1	4501	ENSG00000166415	WDR72	WD repeat domain 72
chr11	75988804	75989303	500	*	10.5438311688312	367.950649350649	4.23636363636364	9.4378478664193	8.56277056277056	1.42207792207792	3.01038961038961	11.6655844155844	2.18367346938776	2.01082251082251	7.99134199134199	2.12801484230056	6.69264069264069	Distal Intergenic	11	75902608	75921803	19196	2	7481	uc001oxf.1	-67001	ENSG00000085741	WNT11	Wnt family member 11
chr13	110616510	110617009	500	*	5.05681818181818	356.511688311688	8.05974025974026	16.2838589981447	1.62987012987013	1.98376623376623	5.45974025974026	1.77597402597403	0.88126159554731	2.85714285714286	11.1212121212121	3.02411873840445	6.04978354978355	Distal Intergenic	13	110406184	110438914	32731	2	8660	uc001vqv.3	-177596	ENSG00000185950	IRS2	insulin receptor substrate 2
chr5	89596975	89597474	500	*	3.33116883116883	696.641558441558	4.73246753246753	35.4508348794063	13.7857142857143	3.62824675324675	2.4987012987013	12.2305194805195	2.02968460111317	2.35930735930736	8.81385281385281	2.91836734693878	4.91774891774892	Distal Intergenic	5	89689529	89705603	16075	2	1070	uc003kjo.3	108129	ENSG00000153140	CETN3	centrin 3
chr8	38502298	38502797	500	*	5.89448051948052	476.454545454545	3.05714285714286	29.0204081632653	4.84632034632035	3.31168831168831	3.92987012987013	41.8149350649351	3.14842300556586	3.99134199134199	6.004329004329	4.65862708719852	6.00865800865801	Distal Intergenic	8	38457693	38458775	1083	2	286140	uc003xly.3	-43523	NA	RNF5P1	ring finger protein 5 pseudogene 1
chr1	201688993	201689492	500	*	26.0730519480519	523.550649350649	2.72727272727273	18.3710575139147	2.74242424242424	1.28571428571429	4.33246753246753	16.8896103896104	3.12244897959184	1.65367965367965	4.93939393939394	3.32467532467532	5.24458874458874	Promoter (<=1kb)	1	201688636	201688755	120	1	100847050	uc031prn.1	357	ENSG00000264802	MIR5191	microRNA 5191
chr13	22523158	22523657	500	*	5.70616883116883	437.87012987013	6.37662337662338	26.1038961038961	1.87445887445887	1.2224025974026	2.97402597402597	9.1461038961039	0.831168831168831	2.54545454545455	1.0995670995671	1.52133580705009	3.44155844155844	Distal Intergenic	13	22446935	22452299	5365	2	100874182	uc031qkr.1	-70859	ENSG00000226722	LINC00424	long intergenic non-protein coding RNA 424
chr2	3426129	3426628	500	*	17.9301948051948	247.355844155844	2.18181818181818	15.5936920222635	2.79437229437229	2.91720779220779	5.99220779220779	1.92532467532468	3.94805194805195	2.60822510822511	2.12987012987013	1.28385899814471	2.8961038961039	Intron (uc002qxm.1/51112, intron 4 of 11)	2	3391391	3488857	97467	1	51112	uc010ewm.1	34738	ENSG00000171853	TRAPPC12	trafficking protein particle complex 12
chr6	83119744	83120243	500	*	3.23701298701299	606.519480519481	0.776623376623377	38.9962894248608	2.87229437229437	0.904220779220779	3.30649350649351	3.2012987012987	0.688311688311688	1.38961038961039	0.627705627705628	2.55102040816327	3.995670995671	Distal Intergenic	6	83073961	83077133	3173	1	7162	uc003pjo.3	45783	ENSG00000146242	TPBG	trophoblast glycoprotein
chr4	53116251	53116750	500	*	9.44805194805195	237.438961038961	1.60779220779221	12.7680890538033	2.67099567099567	1.70616883116883	4.78701298701299	10.2792207792208	3.85157699443414	2.81385281385281	1.45021645021645	2.56586270871985	7.81601731601732	Distal Intergenic	4	52917593	52963458	45866	1	132671	uc011bzq.2	198658	ENSG00000163071	SPATA18	spermatogenesis associated 18
chr6	151557796	151558295	500	*	4.1038961038961	627.664935064935	2.06753246753247	28.7662337662338	3.16450216450216	2.0487012987013	1.64155844155844	5.82792207792208	2.94248608534323	4.37878787878788	10.2121212121212	3.37847866419295	3.59307359307359	Distal Intergenic	6	151561134	151679694	118561	1	9590	uc011eep.2	-2839	ENSG00000131016	AKAP12	A-kinase anchoring protein 12
chr1	212392137	212392636	500	*	4.16071428571429	388.488311688312	5.2025974025974	43.7532467532467	4.8961038961039	7.15097402597403	5.55064935064935	11.1980519480519	3.9165120593692	3.34199134199134	15.8874458874459	2.18552875695733	4.60822510822511	Distal Intergenic	1	212458879	212535205	76327	1	5525	uc001hjb.3	-66243	ENSG00000066027	PPP2R5A	protein phosphatase 2 regulatory subunit B'alpha
chr8	104241986	104242485	500	*	3.82467532467532	498.885714285714	2.34285714285714	27.3339517625232	2.67532467532468	4.07305194805195	0.558441558441558	6.42207792207792	1.40445269016698	17.952380952381	18.8831168831169	27.8460111317254	3.61038961038961	3' UTR	8	104225559	104242533	16975	1	79870	uc010mcc.3	16427	ENSG00000164929	BAALC	BAALC binder of MAP3K1 and KLF4
chr8	95094222	95094721	500	*	7.07142857142857	284.545454545455	7.90649350649351	19.3116883116883	4.81168831168831	2.36525974025974	11.7688311688312	4.30194805194805	3.80148423005566	3.66666666666667	6.31168831168831	3.78664192949907	3.04112554112554	Distal Intergenic	8	95139394	95220815	81422	2	1015	uc003ygh.2	126094	ENSG00000079112	CDH17	cadherin 17
chr16	58472498	58472997	500	*	5.86363636363636	474.576623376623	1.44675324675325	15.9220779220779	5.70562770562771	1.75324675324675	1.96103896103896	10.737012987013	2.65677179962894	1.99350649350649	5.23809523809524	2.79777365491651	4.70779220779221	Distal Intergenic	16	58497549	58547523	49975	1	65009	uc002enk.3	-24552	ENSG00000103034	NDRG4	NDRG family member 4
chr8	17463933	17464432	500	*	5.64123376623377	474.179220779221	4.16363636363636	18.4638218923933	3.07792207792208	1.48538961038961	5.60519480519481	2.76623376623377	2.23933209647495	2.68614718614719	0.878787878787879	1.75139146567718	6.75108225108225	Intron (uc003wxr.3/5157, intron 3 of 6)	8	17433942	17500642	66701	1	5157	uc003wxr.3	29991	ENSG00000104213	PDGFRL	platelet derived growth factor receptor like
chr6	160121954	160122453	500	*	7.87987012987013	456.215584415584	4.03376623376623	46.3413729128015	2.4047619047619	3.13798701298701	3.83896103896104	13.8993506493506	4.33024118738404	4.82467532467532	16.6666666666667	3.45640074211503	9.53463203463203	Distal Intergenic	6	160112027	160114353	2327	2	6648	uc003qsj.3	-7601	ENSG00000112096	SOD2	superoxide dismutase 2
chr4	11327592	11328091	500	*	4.80681818181818	247.984415584416	3.10649350649351	4.73840445269017	3.82467532467533	1.7224025974026	4.12987012987013	3.87012987012987	1.1038961038961	1.08008658008658	2.34199134199134	1.00556586270872	3.00865800865801	Distal Intergenic	4	11370451	11370545	95	1	693157	uc021xmf.1	-42360	ENSG00000207716	MIR572	microRNA 572
chr5	148454382	148454881	500	*	8.53409090909091	314.548051948052	4.34545454545455	14.4007421150278	11.2727272727273	1.37987012987013	4.42337662337662	7.69805194805195	2.50463821892393	3.67965367965368	5.78354978354978	2.66975881261596	2.11038961038961	Distal Intergenic	5	148423228	148442737	19510	2	79628	uc003lpw.1	-11645	ENSG00000169247	SH3TC2	SH3 domain and tetratricopeptide repeats 2
chr6	186273	186772	500	*	19.038961038961	334.477922077922	4.77142857142857	20.9666048237477	6.77705627705628	3.50324675324675	2.75844155844156	36.0616883116883	2.91094619666048	2.08874458874459	6.51948051948052	2.5139146567718	5.37878787878788	Distal Intergenic	6	292101	350227	58127	1	56940	uc011dhn.1	-105329	ENSG00000112679	DUSP22	dual specificity phosphatase 22
chr6	135588188	135588687	500	*	13.0714285714286	307.992207792208	6.01038961038961	14.152133580705	4.04761904761905	2.87012987012987	7.32467532467533	7.98051948051948	4.19480519480519	2.47619047619048	7.89177489177489	3.37847866419295	1.93939393939394	Distal Intergenic	6	135516886	135518461	1576	1	4602	uc003qge.1	71302	ENSG00000118513	MYB	MYB proto-oncogene, transcription factor
chr9	83839036	83839535	500	*	8.23376623376623	228.449350649351	2.74025974025974	6.55102040816327	3.37878787878788	1.26948051948052	4.31428571428571	3.56168831168831	2.9721706864564	2.74242424242424	2.34199134199134	2.34508348794063	4.15367965367965	Distal Intergenic	9	84198598	84303596	104999	2	7088	uc004aly.3	464061	ENSG00000196781	TLE1	TLE family member 1, transcriptional corepressor
chr8	22387432	22387931	500	*	8.0487012987013	214.153246753247	2.03896103896104	6.18367346938775	2.44805194805195	0.675324675324675	1.81038961038961	31.3961038961039	1.24860853432282	1.9047619047619	2.96103896103896	1.73283858998145	4.08874458874459	Intron (uc003xbs.3/5533, intron 10 of 13)	8	22379996	22398657	18662	1	5533	uc011kzj.2	7436	ENSG00000120910	PPP3CC	protein phosphatase 3 catalytic subunit gamma
chr4	139516241	139516740	500	*	6.19480519480519	578.563636363636	3.1974025974026	17.9406307977737	5.2965367965368	2.71590909090909	5.21818181818182	10.288961038961	2.69944341372913	2.48484848484848	2.70995670995671	2.80890538033395	5.94805194805195	Distal Intergenic	4	139230865	139345498	114634	1	100874047	uc031sha.1	285376	ENSG00000251372	LINC00499	long intergenic non-protein coding RNA 499
chr9	38127374	38127873	500	*	7.75649350649351	275.781818181818	4.22337662337662	10.0519480519481	3.73376623376623	1.32142857142857	2.40519480519481	5.97402597402597	1.73840445269017	1.79004329004329	2.74025974025974	1.60667903525046	2.82683982683983	Distal Intergenic	9	37915895	38069210	153316	2	6461	uc004aax.3	-58164	ENSG00000107338	SHB	SH2 domain containing adaptor protein B
chr1	230254027	230254526	500	*	9.85876623376623	176.797402597403	1.57142857142857	12.9035250463822	5.12987012987013	1.36038961038961	2.46493506493506	13.5551948051948	5.98701298701299	1.5974025974026	3.34199134199134	2.20779220779221	2.71861471861472	Intron (uc010pvy.1/2590, intron 1 of 15)	1	230202956	230417875	214920	1	2590	uc010pwa.1	51071	ENSG00000143641	GALNT2	polypeptide N-acetylgalactosaminyltransferase 2
chr5	115724656	115725155	500	*	4.1038961038961	184.963636363636	2.44675324675325	9.18181818181818	3.73593073593074	1.00811688311688	2.31168831168831	4.94805194805195	0.98886827458256	2.50865800865801	2.50649350649351	1.20964749536178	9.21212121212121	Distal Intergenic	5	115779251	115785342	6092	2	57556	uc011cwe.2	60187	ENSG00000092421	SEMA6A	semaphorin 6A
chr5	143046076	143046575	500	*	3.65422077922078	134.963636363636	1.23636363636364	3.31539888682746	1.30735930735931	1.56006493506493	2.81298701298701	2.24675324675325	3.07235621521336	0.588744588744589	1.82683982683983	3.85899814471243	4.71861471861472	Distal Intergenic	5	143059425	143059536	112	1	100846991	uc031slq.1	-12850	ENSG00000266478	MIR5197	microRNA 5197
chr21	22618255	22618754	500	*	5.00811688311688	208.561038961039	2.36363636363636	14.2319109461967	8.11038961038961	1.50487012987013	5.17922077922078	9.87662337662338	1.82003710575139	3.74242424242424	2.57575757575758	2.54730983302412	3.61904761904762	Intron (uc002yld.2/4685, intron 1 of 17)	21	22657822	22658102	281	1	100873771	uc031rva.1	-39068	NA	RNU6-67P	RNA, U6 small nuclear 67, pseudogene
chr1	54328057	54328556	500	*	11.1461038961039	177.519480519481	4.9038961038961	17.2838589981447	3.44805194805195	5.11850649350649	4.05454545454545	12.0811688311688	4.51762523191095	5.92207792207792	4.64502164502165	5.71428571428571	3.57792207792208	Intron (uc001cvu.3/54432, intron 9 of 10)	1	54231134	54304225	73092	2	55706	uc010onv.2	-23832	ENSG00000058804	NDC1	NDC1 transmembrane nucleoporin
chr11	78923777	78924276	500	*	6.59577922077922	536.714285714286	5.91428571428571	24.5862708719852	2.95454545454545	2.01461038961039	6.39480519480519	6.67207792207792	3.01855287569573	3.65151515151515	2.04761904761905	2.45083487940631	2.66450216450216	Intron (uc001ozl.4/26011, intron 3 of 33)	11	78775644	78980718	205075	2	26011	uc009yvc.3	56442	ENSG00000149256	TENM4	teneurin transmembrane protein 4
chr6	12935818	12936317	500	*	8.85876623376623	161.371428571429	3.14545454545455	17.0983302411874	6.15151515151515	1.15584415584416	4.96363636363636	2.30519480519481	1.15769944341373	1.23593073593074	1.57575757575758	1.61966604823748	3.4025974025974	Intron (uc011dir.2/221692, intron 4 of 11)	6	12718542	12935069	216528	1	221692	uc003nai.3	217276	ENSG00000112137	PHACTR1	phosphatase and actin regulator 1
chr11	103757641	103758140	500	*	5.81980519480519	552.14025974026	4.39220779220779	33.8200371057514	3.0974025974026	3.78733766233766	3.35844155844156	15.25	3.45269016697588	4.41991341991342	6.77922077922078	3.87384044526902	4.37012987012987	Distal Intergenic	11	103720634	103720708	75	1	100616457	uc021qpj.1	37007	ENSG00000264200	MIR4693	microRNA 4693
chr5	131541359	131541858	500	*	24.150974025974	476.290909090909	3.43896103896104	37.0667903525046	8.85281385281385	3.49837662337662	2.36363636363636	10.0909090909091	6.22077922077922	2.71861471861472	24.7316017316017	1.74768089053803	7.29220779220779	Intron (uc003kwg.3/8974, intron 8 of 14)	5	131528304	131562935	34632	2	8974	uc003kwg.3	21077	ENSG00000072682	P4HA2	prolyl 4-hydroxylase subunit alpha 2
chr18	53875169	53875668	500	*	5.33766233766234	352.28051948052	3.44675324675325	11.4786641929499	5.48051948051948	1.34253246753247	2.85714285714286	32.1006493506493	1.62894248608534	2.12121212121212	0.748917748917749	1.04823747680891	6.25324675324675	Distal Intergenic	18	53750587	53804767	54181	2	100505474	uc010dpj.1	-70402	ENSG00000267712	LINC01539	long intergenic non-protein coding RNA 1539
chr13	67518576	67519075	500	*	3.56331168831169	167.6	5.5012987012987	22.9925788497217	3.38095238095238	2.15584415584416	2.98961038961039	8.75	1.35992578849722	4.24025974025974	2.61471861471861	10.4267161410019	4.18398268398269	Intron (uc001vik.3/5101, intron 2 of 4)	13	67551521	67559908	8388	1	100874086	uc031qmc.1	-32446	ENSG00000225263	PCDH9-AS3	PCDH9 antisense RNA 3
chr9	33192448	33192947	500	*	4.10227272727273	237.355844155844	5.6	5.23747680890538	1.66883116883117	1.59090909090909	5.27792207792208	7.26623376623377	4.11873840445269	2.15584415584416	1.82683982683983	2.55473098330241	2.7987012987013	Distal Intergenic	9	33110639	33167356	56718	2	2683	uc003zsg.2	-25092	ENSG00000086062	B4GALT1	beta-1,4-galactosyltransferase 1
chr16	55160332	55160831	500	*	4.89935064935065	268.748051948052	2.46493506493506	7.07977736549165	4.05411255411255	0.941558441558442	4.66753246753247	18.7175324675325	1.90538033395176	2.8961038961039	0.627705627705628	1.33951762523191	3.38961038961039	Distal Intergenic	16	54965984	54968395	2412	1	10265	uc002ehw.3	194348	ENSG00000176842	IRX5	iroquois homeobox 5
chr18	61572545	61573044	500	*	5.5487012987013	234.285714285714	5.57402597402597	11.1743970315399	3.67965367965368	5.7288961038961	3.74025974025974	4.49350649350649	1.99257884972171	2.69047619047619	3.70995670995671	2.78293135435993	6.35714285714286	Intron (uc002ljp.1/5055, intron 5 of 7)	18	61575194	61602476	27283	1	5273	uc010xev.2	-2150	ENSG00000242550	SERPINB10	serpin family B member 10
chr6	40678356	40678855	500	*	28.7581168831169	239.044155844156	3.73766233766234	8.23191094619666	7.1017316017316	1.55032467532468	3.45974025974026	5.94480519480519	1.25417439703154	3.21212121212121	1.25974025974026	0.727272727272727	1.30735930735931	Distal Intergenic	6	40359373	40555126	195754	2	57497	uc003oph.1	-123230	ENSG00000156564	LRFN2	leucine rich repeat and fibronectin type III domain containing 2
chr11	32417758	32418257	500	*	10.125	587.758441558442	6.66753246753247	40.860853432282	6.83116883116883	7.13798701298701	7.7038961038961	11.6266233766234	5.11688311688312	7.20779220779221	7.83116883116883	6.92949907235622	10.5151515151515	Exon (uc001mtl.2/7490, exon 7 of 10)	11	32409322	32452363	43042	2	7490	uc001mtl.2	34106	ENSG00000184937	WT1	WT1 transcription factor
chr9	107900745	107901244	500	*	7.00162337662338	277.501298701299	11.1688311688312	16.5213358070501	4.25108225108225	1.85227272727273	9.42857142857143	7.99675324675325	2.33024118738404	2.15151515151515	5.94805194805195	3.38961038961039	1.58225108225108	Distal Intergenic	9	108006929	108153682	146754	1	23446	uc004bcn.3	-105685	ENSG00000070214	SLC44A1	solute carrier family 44 member 1
chr2	73311513	73312012	500	*	7.79383116883117	413.096103896104	3.02597402597403	39.8126159554731	5.12987012987013	3.28896103896104	4.44415584415584	8.08441558441558	4.48051948051948	6.98701298701299	81.6666666666667	8.00556586270872	4.16666666666667	Intron (uc002sit.4/26056, intron 2 of 3)	2	73300510	73307147	6638	2	26056	uc002sis.4	-4366	ENSG00000135631	RAB11FIP5	RAB11 family interacting protein 5
chr2	79238552	79239051	500	*	7.27435064935065	372.418181818182	2.31688311688312	28.6512059369202	4.65151515151515	2.4512987012987	2.52987012987013	7.94480519480519	2.17254174397031	3.15367965367965	2.3982683982684	2.41929499072356	3.77489177489177	Distal Intergenic	2	79252812	79255630	2819	1	130120	uc002snw.4	-13761	ENSG00000143954	REG3G	regenerating family member 3 gamma
chr15	77873598	77874097	500	*	7.84253246753247	109.664935064935	1.14545454545455	5.35621521335807	1.89177489177489	2.04058441558442	2.58961038961039	7.56168831168831	3.06307977736549	1.43290043290043	2.65367965367965	2.52504638218924	4.44805194805195	Distal Intergenic	15	77905369	77924709	19341	2	84894	uc002bct.1	50612	ENSG00000169783	LINGO1	leucine rich repeat and Ig domain containing 1
chr2	107754126	107754625	500	*	3.53246753246753	126.32987012987	3.07792207792208	3.33024118738404	2.59090909090909	1.06006493506494	3.34025974025974	1.81493506493507	1.23562152133581	2.09307359307359	0.627705627705628	1.22820037105751	1.45238095238095	Distal Intergenic	2	107429532	107503563	74032	2	84620	uc002tds.3	-250563	ENSG00000144057	ST6GAL2	ST6 beta-galactoside alpha-2,6-sialyltransferase 2
chr5	4022216	4022715	500	*	5.63311688311688	478.597402597403	4.37922077922078	49.0482374768089	5.16450216450216	1.50811688311688	7.23896103896104	7.97727272727273	1.58256029684601	1.76839826839827	30.3896103896104	1.13543599257885	4.64502164502164	Distal Intergenic	5	3596168	3601517	5350	1	79192	uc003jde.3	426048	ENSG00000170549	IRX1	iroquois homeobox 1
chr3	60279780	60280279	500	*	3.88149350649351	220.064935064935	4.37922077922078	10.0686456400742	2.19480519480519	2.89285714285714	3.84155844155844	2.60064935064935	1.19480519480519	2.86147186147186	2.39393939393939	1.48423005565863	2.05194805194805	Intron (uc003dkx.4/2272, intron 5 of 9)	3	59735036	61237133	1502098	2	2272	uc003dkx.4	956854	ENSG00000189283	FHIT	fragile histidine triad diadenosine triphosphatase
chr18	10089838	10090337	500	*	4.52922077922078	81.4181818181818	3.34285714285714	4.83487940630798	3.94588744588745	1.17532467532468	3.08831168831169	4.47077922077922	1.34137291280148	2.35497835497836	4.37662337662338	1.69016697588126	2.09090909090909	Distal Intergenic	18	9913955	9960018	46064	1	9218	uc002kok.3	175883	ENSG00000101558	VAPA	VAMP associated protein A
chr2	167199946	167200445	500	*	13.5373376623377	307.935064935065	2.0987012987013	21.9833024118738	1.85714285714286	5.80032467532468	2.81038961038961	3.55844155844156	1.37662337662338	7.06926406926407	25.6493506493507	8.32096474953618	5.38095238095238	Intron (uc010fpl.3/6335, intron 1 of 26)	2	167051697	167232497	180801	2	6335	uc010fpl.3	32052	ENSG00000169432	SCN9A	sodium voltage-gated channel alpha subunit 9
chr14	90893816	90894315	500	*	7.55194805194805	181.451948051948	4.31688311688312	7.0760667903525	2.22727272727273	1.89935064935065	4.78701298701299	4.20779220779221	0.788497217068646	1.92857142857143	1.66233766233766	2.17810760667904	4.15367965367965	Distal Intergenic	14	90921574	90925249	3676	1	400238	uc021ryj.1	-27259	ENSG00000233208	LINC00642	long intergenic non-protein coding RNA 642
chr16	51068391	51068890	500	*	5.50487012987013	286.836363636364	3.23636363636364	21.8051948051948	2.82900432900433	1.71753246753247	1.35064935064935	3.82467532467532	0.907235621521336	2.91991341991342	2.23376623376623	3.46011131725417	1.68614718614719	Distal Intergenic	16	51169886	51184508	14623	2	6299	uc021tid.1	115618	ENSG00000103449	SALL1	spalt like transcription factor 1
chr3	40110401	40110900	500	*	3.77272727272727	221.797402597403	2.74025974025974	8.34879406307978	1.36580086580087	0.801948051948052	1.62337662337662	3.70779220779221	1.34508348794063	1.2987012987013	1.6969696969697	1.04267161410019	1.29437229437229	Intron (uc003cka.3/25924, intron 3 of 16)	3	40141502	40301811	160310	1	25924	uc011ayz.2	-30602	ENSG00000170011	MYRIP	myosin VIIA and Rab interacting protein
chr10	9357937	9358436	500	*	13.8831168831169	143.376623376623	3.44155844155844	5.59183673469388	1.78138528138528	1.08603896103896	6.3012987012987	3.96428571428571	1.80333951762523	2.71861471861472	1.82251082251082	1.43413729128015	1.67748917748918	Distal Intergenic	10	8096667	8117164	20498	1	2625	uc001ika.3	1261270	ENSG00000107485	GATA3	GATA binding protein 3
chr4	11438302	11438801	500	*	3.94805194805195	132.823376623377	1.44675324675325	6.78849721706865	2.77922077922078	0.702922077922078	2.87792207792208	33.0162337662338	2.56215213358071	0.932900432900433	1.42857142857143	2.52875695732839	10.4329004329004	Distal Intergenic	4	11399988	11430537	30550	2	9957	uc003gmq.3	-7765	ENSG00000002587	HS3ST1	heparan sulfate-glucosamine 3-sulfotransferase 1
chr16	49869236	49869735	500	*	3.91720779220779	219.768831168831	1.89350649350649	9.57699443413729	2.92424242424242	3.41233766233766	4.34025974025974	15.9058441558442	3.38589981447124	4.79004329004329	2.39393939393939	3.74211502782931	3.17532467532468	Intron (uc031qwe.1/23090, intron 1 of 7)	16	49524515	49856649	332135	2	23090	uc031qwd.1	-12587	ENSG00000102935	ZNF423	zinc finger protein 423
chr3	10341214	10341713	500	*	11.3652597402597	653.612987012987	8.43636363636364	24.1818181818182	16.9761904761905	6.71428571428572	6.6	14.9512987012987	8.37847866419295	8.37445887445887	12.7316017316017	7.39888682745826	3.50865800865801	Downstream (<1kb)	3	10327434	10334631	7198	2	51738	uc010hdk.2	-6583	ENSG00000157017	GHRL	ghrelin and obestatin prepropeptide
chr10	1618645	1619144	500	*	10.4788961038961	448.98961038961	4.12207792207792	26.747680890538	5.7965367965368	1.86363636363636	2.17402597402597	19.25	2.16512059369202	2.19480519480519	3.07792207792208	1.25417439703154	5.65800865800866	Intron (uc009xhq.3/105, intron 1 of 9)	10	1568825	1599179	30355	1	642394	uc001ign.3	49820	ENSG00000205696	ADARB2-AS1	ADARB2 antisense RNA 1
chr9	104531388	104531887	500	*	14.8701298701299	576.064935064935	9.87792207792208	46.0556586270872	3.08225108225108	5.50649350649351	8.91948051948052	5.07792207792208	2.92949907235622	8.04761904761905	37.8701298701299	9.65120593692022	3.54112554112554	Distal Intergenic	9	104337982	104500862	162881	2	116443	uc004bbq.1	-30526	ENSG00000198785	GRIN3A	glutamate ionotropic receptor NMDA type subunit 3A
chr17	64772144	64772643	500	*	2.62337662337662	114.893506493506	1.9974025974026	3.91465677179963	6.03030303030303	2.59902597402597	4.02857142857143	3.0487012987013	2.11873840445269	1.58225108225108	1.0995670995671	1.23376623376623	3.56709956709957	Intron (uc002jfp.1/5578, intron 14 of 16)	17	64783190	64783286	97	1	693219	uc021ubx.1	-10547	ENSG00000207943	MIR634	microRNA 634
chr5	94513769	94514268	500	*	8.26136363636364	454.218181818182	8.44415584415584	28.2374768089054	5.43506493506494	4.44480519480519	6.11428571428571	11.2045454545455	7.25602968460111	2.60822510822511	9.60606060606061	3.01855287569573	13.6558441558442	Intron (uc003kkx.2/79772, intron 1 of 22)	5	94134718	94417545	282828	2	79772	uc003kkz.2	-96224	ENSG00000175471	MCTP1	multiple C2 and transmembrane domain containing 1
chr10	82300951	82301450	500	*	7.03571428571429	551.890909090909	8.41038961038961	37.1335807050093	5.06709956709957	6.69480519480519	13.7428571428571	50.7792207792208	5.09090909090909	8.14502164502164	23.6406926406926	6.75881261595547	5.5974025974026	Promoter (<=1kb)	10	82300575	82406316	105742	1	387694	uc001kcl.1	376	ENSG00000178217	SH2D4B	SH2 domain containing 4B
chr8	56223601	56224100	500	*	9.60714285714286	416.433766233766	4.42337662337662	26.1539888682746	2.52597402597403	2.8474025974026	3.39220779220779	8.52272727272727	2.0834879406308	5.46753246753247	3.56277056277056	3.06679035250464	4.96969696969697	Intron (uc003xsf.3/114786, intron 1 of 2)	8	56361757	56367881	6125	2	100133234	uc011ldz.2	143781	ENSG00000248522	SBF1P1	SET binding factor 1 pseudogene 1
chr9	108639973	108640472	500	*	9.8538961038961	257.898701298701	9.12727272727273	21.9424860853432	6.93290043290043	3.65909090909091	5.30649350649351	7.11038961038961	3.69573283858998	7.004329004329	10.3073593073593	9.98701298701299	7.36363636363636	Distal Intergenic	9	108456806	108538892	82087	1	55151	uc010mtn.2	183167	ENSG00000095209	TMEM38B	transmembrane protein 38B
chr13	107639728	107640227	500	*	7.94805194805195	318.384415584416	2.36363636363636	3.57513914656772	4.3008658008658	0.712662337662338	4.13506493506494	9.50974025974026	1.38961038961039	3.004329004329	1.25974025974026	2.00185528756957	4.25108225108225	Distal Intergenic	13	107306228	107324528	18301	1	100874173	uc031qnf.1	333500	ENSG00000230156	LINC00443	long intergenic non-protein coding RNA 443
chr2	164411717	164412216	500	*	3.63474025974026	215.431168831169	1.10649350649351	8.01669758812616	2.01082251082251	1.4025974025974	1.30909090909091	5.61688311688312	1.31725417439703	0.705627705627706	1.44155844155844	1.66233766233766	3.44805194805195	Distal Intergenic	2	164464118	164592513	128396	2	55137	uc002uck.1	180297	ENSG00000182263	FIGN	fidgetin, microtubule severing factor
chr18	53877598	53878097	500	*	12.6688311688312	162.927272727273	2.27272727272727	12.3153988868275	5.29437229437229	0.712662337662338	2.66753246753247	7.28246753246753	3.35250463821892	2.14285714285714	2.76190476190476	1.70686456400742	4.41341991341991	Distal Intergenic	18	53750587	53804767	54181	2	100505474	uc010dpj.1	-72831	ENSG00000267712	LINC01539	long intergenic non-protein coding RNA 1539
chr5	76886243	76886742	500	*	6.99512987012987	576.072727272727	5.82597402597403	38.126159554731	3.85497835497836	13.7824675324675	1.97142857142857	60.3441558441558	48.3654916512059	2.1038961038961	5.51082251082251	2.31354359925788	9.77922077922078	Distal Intergenic	5	76924537	76934522	9986	2	23440	uc003kfg.3	47780	ENSG00000171540	OTP	orthopedia homeobox
chr8	129033056	129033555	500	*	11.7451298701299	355.379220779221	7.12207792207792	19.6345083487941	6.05411255411255	3.62662337662338	2.9038961038961	4.52922077922078	2.79406307977737	4.05411255411255	8.59307359307359	3.9239332096475	1.7987012987013	Intron (uc003ysl.3/5820, intron 4 of 7)	8	129021144	129021202	59	1	100302170	uc022bbh.1	11912	ENSG00000283200	MIR1206	microRNA 1206
chr17	47777356	47777855	500	*	8.06168831168831	386.81038961039	6.24675324675325	26.1558441558442	8.62121212121212	2.63961038961039	4.85454545454545	6.13636363636364	3.11873840445269	5.54112554112554	10.3463203463203	2.95176252319109	3.6969696969697	Downstream (<1kb)	17	47778690	47785282	6593	2	10237	uc002iph.1	7427	ENSG00000121073	SLC35B1	solute carrier family 35 member B1
chr4	55774911	55775410	500	*	7.33766233766234	448.553246753247	4.58701298701299	46.4749536178108	3.50649350649351	4.31168831168831	2.81558441558442	3.45779220779221	14.3896103896104	4.58874458874459	17.3722943722944	5.00556586270872	8.54329004329004	Distal Intergenic	4	55593582	55597552	3971	1	3815	uc010igt.2	181329	ENSG00000157404	KIT	KIT proto-oncogene, receptor tyrosine kinase
chr8	33454900	33455399	500	*	14.2353896103896	784.805194805195	9.71688311688312	56.3079777365492	6.30735930735931	7.53084415584416	10.238961038961	36.0454545454545	7.8682745825603	13.5606060606061	14.5714285714286	14.4675324675325	4.82251082251082	5' UTR	8	33448854	33457439	8586	2	78986	uc003xjp.3	2040	ENSG00000133878	DUSP26	dual specificity phosphatase 26
chr4	125522065	125522564	500	*	2.50649350649351	136.911688311688	1.29090909090909	1.90352504638219	1.68398268398268	0.99025974025974	1.05974025974026	2.70779220779221	1.69758812615955	1.84199134199134	0.878787878787879	0.820037105751391	2.00865800865801	Distal Intergenic	4	125585204	125633887	48684	2	57182	uc010inw.3	111323	ENSG00000151458	ANKRD50	ankyrin repeat domain 50
chr18	77257081	77257580	500	*	6.45941558441558	249.54025974026	2.68051948051948	9.99443413729128	3.18181818181818	1.33279220779221	2.01558441558442	43.4805194805195	1.93506493506494	2.1017316017316	0.627705627705628	2.69016697588126	6.38528138528139	Intron (uc002lnd.3/4772, intron 9 of 9)	18	77287119	77289323	2205	1	4772	uc010drc.3	-29539	ENSG00000131196	NFATC1	nuclear factor of activated T cells 1
chr15	56825257	56825756	500	*	5.94480519480519	485.774025974026	4.0987012987013	29.5213358070501	3.92207792207792	1.2711038961039	4.64935064935065	34	2.19294990723562	1.77705627705628	0.627705627705628	1.34137291280148	1.96536796536797	Distal Intergenic	15	56720929	56757335	36407	2	55329	uc002adr.2	-67922	ENSG00000138587	MNS1	meiosis specific nuclear structural 1
chr7	81916620	81917119	500	*	4.14123376623377	265.844155844156	4.13506493506493	7.33580705009277	1.62554112554113	1.0211038961039	2.12727272727273	2.48051948051948	1.31539888682746	1.73593073593074	0.878787878787879	3.81447124304267	4.05411255411255	Intron (uc003uhr.1/781, intron 3 of 38)	7	81579418	82073031	493614	2	781	uc003uhr.1	155912	ENSG00000153956	CACNA2D1	calcium voltage-gated channel auxiliary subunit alpha2delta 1
chr6	17740685	17741184	500	*	11.875	351.779220779221	4.82857142857143	27.7124304267161	5.98484848484848	5.51948051948052	6.8961038961039	5	7.25788497217069	2.5952380952381	6.4978354978355	2.16141001855288	14.3268398268398	Distal Intergenic	6	17615266	17707065	91800	2	9972	uc011dje.2	-33620	ENSG00000124789	NUP153	nucleoporin 153
chr8	68526485	68526984	500	*	12.9172077922078	394.581818181818	4.29350649350649	58.0705009276438	3.22294372294372	2.49675324675325	7.38441558441558	15.0681818181818	1.51948051948052	3.11255411255411	18.5454545454545	3.63636363636364	6.6969696969697	Intron (uc003xxq.4/57094, intron 2 of 10)	8	68334405	68658620	324216	2	57094	uc003xxq.4	131636	ENSG00000165078	CPA6	carboxypeptidase A6
chr1	171624952	171625451	500	*	15.0698051948052	305.711688311688	9.55064935064935	12.1243042671614	5.6991341991342	4.18344155844156	8.02337662337662	3.61363636363636	4.82374768089054	3.78571428571429	5.87445887445887	4.50092764378479	3.30952380952381	Distal Intergenic	1	171604557	171621823	17267	2	4653	uc010pmk.2	-3129	ENSG00000034971	MYOC	myocilin
chr1	243658106	243658605	500	*	8.05032467532468	240.644155844156	10.587012987013	32.9016697588126	8.61038961038961	9.78409090909091	14.4207792207792	5.24675324675325	7.9443413729128	11.2316017316017	10.7532467532468	12.0964749536178	8.14718614718615	Intron (uc001hzw.3/10806, intron 17 of 17)	1	243509478	243509557	80	1	100616343	uc021plt.1	148628	ENSG00000265201	MIR4677	microRNA 4677
chr4	78151992	78152491	500	*	7.91720779220779	180.371428571429	2.62077922077922	16.2207792207792	6.57575757575758	1.45292207792208	5.37662337662338	10.5519480519481	3.90909090909091	3.29437229437229	2.3982683982684	2.40445269016698	5.46753246753247	Distal Intergenic	4	78079450	78091213	11764	1	901	uc003hkp.4	72542	ENSG00000138764	CCNG2	cyclin G2
chr18	22212178	22212677	500	*	4.70292207792208	276.366233766234	4.20779220779221	14.5287569573284	5.68831168831169	2.11850649350649	5.83376623376623	4.01298701298701	2.66790352504638	6.30519480519481	16.9307359307359	3.82560296846011	5.34415584415584	Intron (uc002kvj.1/729950, intron 1 of 2)	18	22208146	22242162	34017	1	729950	uc002kvj.1	4032	ENSG00000265485	LINC01915	long intergenic non-protein coding RNA 1915
chr2	140038766	140039265	500	*	4.88636363636364	242.937662337662	3.42337662337662	12.5157699443414	4.2034632034632	1.0211038961039	2.76103896103896	2.19155844155844	2.84972170686456	2.79004329004329	2.57575757575758	3.29499072356215	6.16666666666667	Distal Intergenic	2	139654894	139656744	1851	1	647012	uc021vqc.1	383872	NA	YY1P2	YY1 transcription factor pseudogene 2
chr3	172594821	172595320	500	*	3.16558441558442	253.825974025974	8.04935064935065	12.2671614100186	5.10606060606061	1.53246753246753	2.18181818181818	4.59415584415584	3.64007421150278	8.08225108225108	3.66666666666667	12.3896103896104	5.16450216450216	Distal Intergenic	3	172520651	172539264	18614	1	1894	uc003fim.2	74170	ENSG00000114346	ECT2	epithelial cell transforming 2
chr5	110798882	110799381	500	*	5.33928571428571	378.316883116883	8.06753246753247	17.6920222634508	3.46536796536797	2.42045454545455	6.61818181818182	10.9707792207792	2.58070500927644	2.42640692640693	0.878787878787879	3.29313543599258	4.58225108225108	Intron (uc003kpf.3/814, intron 7 of 10)	5	110817646	110820748	3103	1	814	uc003kpg.3	-18265	ENSG00000152495	CAMK4	calcium/calmodulin dependent protein kinase IV
chr21	24333490	24333989	500	*	4.12987012987013	401.397402597403	2.61298701298701	22.7810760667904	3.0974025974026	0.816558441558442	3.74285714285714	34.6818181818182	1.50649350649351	2.07792207792208	7.17316017316017	2.31725417439703	2.44588744588745	Distal Intergenic	21	24733426	24757156	23731	2	266917	uc021whw.1	423167	ENSG00000228592	D21S2088E	D21S2088E
chr8	103747314	103747813	500	*	11.6558441558442	414.542857142857	4.3012987012987	25.6437847866419	5.87662337662338	2.05519480519481	8.39220779220779	11.2045454545455	1.20964749536178	2.42640692640693	11.3160173160173	3.45454545454545	2.66017316017316	Distal Intergenic	8	103661005	103667983	6979	2	7071	uc011lhk.1	-79331	ENSG00000155090	KLF10	Kruppel like factor 10
chr9	17216539	17217038	500	*	5.71753246753247	232.74025974026	3.38701298701299	9.77922077922078	5.03246753246753	2.31818181818182	2.12727272727273	3.62012987012987	2.8961038961039	2.52597402597403	3.63636363636364	3.73840445269017	3.83766233766234	Intron (uc003zmx.4/54875, intron 2 of 6)	9	17236407	17503917	267511	1	54875	uc010mio.3	-19369	ENSG00000044459	CNTLN	centlein
chr7	47872822	47873321	500	*	10.6168831168831	424.218181818182	8.65714285714286	25.2857142857143	27.3961038961039	3.28733766233766	5.51948051948052	27.4123376623377	3.51948051948052	3.7034632034632	3.5974025974026	2.18181818181818	3.54545454545455	Exon (uc003tny.2/168507, exon 41 of 57)	7	47848719	47867066	18348	2	168507	uc003tob.3	-5756	ENSG00000158683	PKD1L1	polycystin 1 like 1, transient receptor potential channel interacting
chr20	19308047	19308546	500	*	6.35227272727273	242.896103896104	12.425974025974	13.1428571428571	14.4350649350649	5.36688311688312	4.75064935064935	2.64285714285714	1.75881261595547	1.26623376623377	1.94372294372294	0.968460111317254	2.42424242424242	Intron (uc002wrl.3/57419, intron 2 of 16)	20	19222946	19265240	42295	2	100130264	uc010zsd.1	-42807	ENSG00000179447	LOC100130264	uncharacterized LOC100130264
chr20	10040841	10041340	500	*	6.08441558441558	404.550649350649	7.1038961038961	19.7402597402597	3.4004329004329	3.01785714285714	7.43896103896104	39.8636363636364	4.51205936920223	3.62770562770563	1.42857142857143	5.7291280148423	7.67099567099567	Intron (uc002wnn.2/100131208, intron 3 of 4)	20	10015697	10037407	21711	1	63926	uc010gbz.3	25144	ENSG00000132623	ANKEF1	ankyrin repeat and EF-hand domain containing 1
chr7	75318808	75319307	500	*	9.05194805194805	155.371428571429	2.16363636363636	9.860853432282	1.49350649350649	0.920454545454545	2.77142857142857	7.34090909090909	1.52133580705009	1.3982683982684	5.93073593073593	2.08905380333952	3.91774891774892	Intron (uc003uds.2/3092, intron 1 of 30)	7	75162619	75368283	205665	2	3092	uc003uds.2	48976	ENSG00000127946	HIP1	huntingtin interacting protein 1
chr10	115020795	115021294	500	*	8.43181818181818	239.579220779221	5.70909090909091	10.6549165120594	4.33766233766234	2.43344155844156	2.03636363636364	4.92857142857143	2.5974025974026	2.39177489177489	3.36796536796537	2.5899814471243	6.39177489177489	Distal Intergenic	10	114889392	114927436	38045	1	6934	uc010qrx.2	131403	ENSG00000148737	TCF7L2	transcription factor 7 like 2
chr8	81751777	81752276	500	*	5.39448051948052	436.961038961039	6.81298701298701	18.9647495361781	3.4004329004329	11.8441558441558	7.11168831168831	4.07467532467532	9.79035250463822	8.1017316017316	5.43290043290043	2.70871985157699	3.54112554112554	Intron (uc003yby.2/619279, intron 1 of 8)	8	81540686	81787016	246331	2	619279	uc003yby.2	34740	ENSG00000164684	ZNF704	zinc finger protein 704
chr3	187892044	187892543	500	*	7.42857142857143	405.792207792208	8.46753246753247	16.5213358070501	4.25757575757576	3.62337662337662	9.94025974025974	13.8993506493506	2.37105751391466	2.23593073593074	4.82251082251082	1.96474953617811	4.36363636363636	Intron (uc011bsg.2/4026, intron 1 of 9)	3	187896331	187898596	2266	1	401105	uc011bsh.1	-3788	ENSG00000279891	FLJ42393	uncharacterized LOC401105
chr6	106350316	106350815	500	*	20.0535714285714	190.477922077922	5.01298701298701	5.40445269016698	5.44372294372294	4.67207792207792	2.44415584415584	4.72727272727273	4.52504638218924	4.53463203463204	1.79220779220779	4.51762523191095	4.29220779220779	Distal Intergenic	6	106534195	106557814	23620	1	639	uc003prd.2	-183380	ENSG00000057657	PRDM1	PR/SET domain 1
chr18	10351393	10351892	500	*	4.14123376623377	219.571428571429	2.86493506493507	5.51205936920223	2.37012987012987	0.917207792207792	3.9038961038961	6.8538961038961	2.03153988868275	2.4025974025974	2.95670995670996	1.97031539888683	3.37878787878788	Distal Intergenic	18	10454625	10488698	34074	1	147495	uc002kom.4	-102733	ENSG00000154856	APCDD1	APC down-regulated 1
chr9	34256790	34257289	500	*	11.0876623376623	813.942857142857	32.3012987012987	51.7625231910946	6.23593073593074	2.75	16.8883116883117	10.8344155844156	5.49350649350649	2.32467532467532	3.03896103896104	2.12801484230056	1.73593073593074	Exon (uc003zua.4/347240, exon 11 of 13)	9	34220437	34252521	32085	1	51271	uc003ztz.3	36353	ENSG00000165006	UBAP1	ubiquitin associated protein 1
chr8	123785876	123786375	500	*	17.8993506493506	277.72987012987	6.68311688311688	9.69202226345083	7.495670995671	1.07467532467532	5.84935064935065	18.987012987013	2.2430426716141	3.59307359307359	1.79220779220779	2.65120593692022	2.54761904761905	Distal Intergenic	8	123793901	123986755	192855	1	22882	uc003ypk.1	-7526	ENSG00000178764	ZHX2	zinc fingers and homeoboxes 2
chr8	60197405	60197904	500	*	5.45292207792208	695.851948051948	7.94025974025974	49.4786641929499	13.1277056277056	2.42532467532468	10.4233766233766	58.3733766233766	2.06864564007421	3.92640692640693	2.92640692640693	4.16512059369202	9.59523809523809	Distal Intergenic	8	59717977	60031767	313791	2	9760	uc003xtw.1	-165638	ENSG00000198846	TOX	thymocyte selection associated high mobility group box
chr10	116054240	116054739	500	*	3.20941558441558	369.781818181818	2.86493506493507	10.0185528756957	1.96103896103896	1.87175324675325	3.31688311688312	0.730519480519481	2.75324675324675	1.79004329004329	0.627705627705628	2.02226345083488	1.76839826839827	3' UTR	10	116054583	116061224	6642	2	84632	uc001lbm.3	6485	ENSG00000169129	AFAP1L2	actin filament associated protein 1 like 2
chr5	178327797	178328296	500	*	3.51948051948052	98.0961038961039	0.618181818181818	2.0556586270872	2.32251082251082	0.340909090909091	2.41558441558442	14.7727272727273	0.391465677179963	0.517316017316017	0.627705627705628	1.73098330241187	1.56277056277056	Intron (uc003mjn.1/80108, intron 1 of 4)	5	178322916	178360210	37295	1	80108	uc003mjn.1	4881	ENSG00000198939	ZFP2	ZFP2 zinc finger protein
chr14	86762484	86762983	500	*	2.61850649350649	408.535064935065	0.618181818181818	23.8293135435993	3.56060606060606	1.36850649350649	3.08831168831169	9.12662337662338	1.39517625231911	5.03463203463204	10.6190476190476	2.73098330241187	2.77272727272727	Distal Intergenic	14	87372122	87389099	16978	1	283585	uc001xvs.3	-609139	ENSG00000258804	LINC01148	long intergenic non-protein coding RNA 1148
chr11	24768687	24769186	500	*	4.24025974025974	695.45974025974	5.04675324675325	25.404452690167	10.8419913419913	0.974025974025974	4.82077922077922	40.6071428571429	1.8886827458256	3	8.32034632034632	3.64749536178108	4.77272727272727	Intron (uc001mqs.3/338645, intron 4 of 11)	11	24518516	25104186	585671	1	338645	uc009yig.3	250171	ENSG00000187398	LUZP2	leucine zipper protein 2
chr4	5871796	5872295	500	*	9.83928571428572	241.862337662338	2.70649350649351	7.03339517625232	5.54978354978355	2.15909090909091	2.36883116883117	6.25974025974026	2.59925788497217	4.82900432900433	4.34632034632035	4.24118738404453	4.02164502164502	Intron (uc003giq.3/1400, intron 1 of 13)	4	5822491	5890315	67825	2	1400	uc003giq.3	18020	ENSG00000072832	CRMP1	collapsin response mediator protein 1
chr6	107150205	107150704	500	*	9.50811688311688	895.914285714286	4.05974025974026	52.1614100185529	5.82251082251082	2.78246753246753	5.98701298701299	252.766233766234	4.17996289424861	5.27272727272727	12.5281385281385	7.13358070500928	4.49134199134199	Distal Intergenic	6	107165327	107193879	28553	2	100422737	uc003prn.1	43175	ENSG00000235142	LINC02532	long intergenic non-protein coding RNA 2532
chr1	159000064	159000563	500	*	4.11363636363636	169.314285714286	2.98441558441558	3.40816326530612	3.94155844155844	1.03896103896104	3.51428571428571	1.76623376623377	1.72170686456401	6.97835497835498	3.62770562770563	10.3525046382189	4.21428571428571	Intron (uc001ftg.3/3428, intron 6 of 10)	1	158984451	159024945	40495	1	3428	uc010pit.2	15613	ENSG00000163565	IFI16	interferon gamma inducible protein 16
chr3	111844000	111844499	500	*	5.23863636363636	91.438961038961	5.47532467532467	7.40630797773655	4.83549783549784	3.69155844155844	3.88051948051948	6.12662337662338	5.03710575139147	3.11471861471861	4.96103896103896	2.29684601113173	1.01948051948052	Exon (uc003dys.2/257144, exon 5 of 6)	3	111839688	111852152	12465	2	257144	uc003dys.2	7653	ENSG00000174500	GCSAM	germinal center associated signaling and motility
chr11	85930474	85930973	500	*	3.53084415584416	10.6831168831169	2.96103896103896	10.3710575139147	3.40692640692641	2.91883116883117	3.18701298701299	206.837662337662	2.3821892393321	2.42857142857143	4.46753246753247	2.93506493506493	5.80952380952381	Distal Intergenic	11	85955806	85988577	32772	1	8726	uc010rtm.2	-24833	ENSG00000074266	EED	embryonic ectoderm development
chr2	69958631	69959130	500	*	8.92857142857143	1.75324675324675	3.19480519480519	3.50834879406308	3.69480519480519	3.73214285714286	3.76363636363636	144.146103896104	2.76623376623377	2.37662337662338	3.48917748917749	3.95176252319109	5.93506493506494	Distal Intergenic	2	69969127	70045826	76700	1	307	uc010yqn.1	-9997	ENSG00000196975	ANXA4	annexin A4
chr13	23958243	23958742	500	*	3.91720779220779	5.78181818181818	9.15584415584416	1.97031539888683	5.91774891774892	3.33766233766234	22.2051948051948	447.461038961039	2.52690166975881	2.25974025974026	3.37662337662338	2.3821892393321	4.44805194805195	Intron (uc001uon.3/26278, intron 2 of 9)	13	23902962	23949682	46721	2	26278	uc001uoo.3	-8561	ENSG00000151835	SACS	sacsin molecular chaperone
chr18	55505054	55505553	500	*	2.42045454545455	4.87532467532468	3.77142857142857	2.47680890538033	1.94372294372294	4.56006493506494	9.12467532467533	191.214285714286	7.91280148423006	3.78571428571429	2.20779220779221	3.28756957328386	3.94372294372294	Distal Intergenic	18	55313659	55470327	156669	2	5205	uc002lgw.3	-34727	ENSG00000081923	ATP8B1	ATPase phospholipid transporting 8B1
chr5	131693602	131694101	500	*	11.1071428571429	9.15584415584416	4.53246753246753	2.53988868274583	3.3008658008658	0.855519480519481	4.30649350649351	141.201298701299	2.04823747680891	1.23376623376623	1.19047619047619	1.00556586270872	3.1038961038961	Intron (uc021ydj.1/553103, intron 4 of 7)	5	131701182	131701291	110	2	100500865	uc021ydk.1	7190	ENSG00000263597	MIR3936	microRNA 3936
chr2	101011577	101012076	500	*	3.14935064935065	1.67532467532468	2.00519480519481	2.20222634508349	2.8982683982684	1.57467532467532	2.86233766233766	228.616883116883	2.31354359925788	1.4025974025974	1.44155844155844	1.25602968460111	4.60606060606061	Exon (uc002tam.3/9486, exon 6 of 7)	2	101008322	101034130	25809	2	9486	uc002tam.3	22054	ENSG00000115526	CHST10	carbohydrate sulfotransferase 10
chr5	123370557	123371056	500	*	3.37175324675325	2.96363636363636	1.50909090909091	4.32282003710575	1.9025974025974	1.13311688311688	1.04155844155844	236.25	1.56771799628942	1.91125541125541	1.82683982683983	3.36920222634508	2.82251082251082	Distal Intergenic	5	122881111	122952738	71628	1	1456	uc031skw.1	489446	ENSG00000151292	CSNK1G3	casein kinase 1 gamma 3
chr21	42601727	42602226	500	*	2.83766233766234	1.88831168831169	1.14545454545455	1.16512059369202	4.20779220779221	1.1461038961039	0.825974025974026	127.957792207792	1.63636363636364	2.05627705627706	0.878787878787879	2.09090909090909	4.53246753246753	Intron (uc002yyw.3/25825, intron 2 of 8)	21	42617889	42648524	30636	1	25825	uc010goo.3	-15663	ENSG00000182240	BACE2	beta-secretase 2
chr17	65814151	65814650	500	*	2.47402597402597	3.38181818181818	2.4025974025974	1.41929499072356	2.75757575757576	2.25649350649351	4.26233766233766	134.227272727273	0.680890538033395	1.06709956709957	0.748917748917749	1.69387755102041	2.2965367965368	Distal Intergenic	17	65821780	65900956	79177	1	2186	uc010wqm.1	-7130	ENSG00000171634	BPTF	bromodomain PHD finger transcription factor
chr20	16372922	16373421	500	*	3.87824675324675	3.24935064935065	1.77142857142857	3.4582560296846	3.68398268398268	1.31006493506493	2.16103896103896	254.191558441558	0.933209647495362	1.26190476190476	3.66666666666667	2.18181818181818	4.35064935064935	Intron (uc002wpg.2/55614, intron 17 of 25)	20	16252749	16360808	108060	2	55614	uc002wpf.1	-12114	ENSG00000089177	KIF16B	kinesin family member 16B
chr15	57573503	57574002	500	*	5.61201298701299	4.82337662337662	1.97922077922078	1.35992578849722	2.14069264069264	1.48538961038961	2.55064935064935	101.980519480519	1.23562152133581	1.15367965367965	1.25974025974026	1.94619666048238	3.72943722943723	Intron (uc010ugm.1/6938, intron 18 of 18)	15	57592563	57599965	7403	1	283663	uc010ugt.1	-18561	ENSG00000247982	LINC00926	long intergenic non-protein coding RNA 926
chr4	146970854	146971353	500	*	4.84090909090909	4.04415584415584	3.74025974025974	11.430426716141	5.24891774891775	1.01461038961039	4.04935064935065	201.886363636364	1.48423005565863	1.34415584415584	2.74025974025974	1.21892393320965	6.54978354978355	Distal Intergenic	4	147030607	147043065	12459	2	100505545	uc003iko.2	71712	ENSG00000248809	LINC01095	long intergenic non-protein coding RNA 1095
chr6	151086477	151086976	500	*	5.20941558441558	1.82857142857143	1.37402597402597	1.56029684601113	2.37012987012987	0.912337662337662	2.44415584415584	194.863636363636	1.14842300556586	1.22727272727273	3.62337662337662	1.71799628942486	4.21861471861472	Intron (uc011eel.1/57480, intron 2 of 14)	6	151042069	151153341	111273	1	57480	uc003qnz.2	44408	ENSG00000120278	PLEKHG1	pleckstrin homology and RhoGEF domain containing G1
chr6	88851642	88852141	500	*	3.07954545454545	26.5974025974026	3.16883116883117	1.44341372912801	2.97186147186147	1.09902597402597	4.14805194805195	516.136363636364	2.94619666048238	3.26190476190476	1.30735930735931	2.13358070500928	3.33549783549784	3' UTR	6	88849585	88855056	5472	2	1268	uc010kca.3	2915	ENSG00000118432	CNR1	cannabinoid receptor 1
chr18	3586700	3587199	500	*	3.07954545454545	2.56883116883117	9.55064935064935	7.86456400742115	6.77056277056277	2.87987012987013	4.01818181818182	225.048701298701	2.3543599257885	3.43939393939394	0.878787878787879	1.94990723562152	3.2034632034632	Intron (uc002kme.2/9229, intron 4 of 9)	18	3594112	3597377	3266	1	649446	uc010wza.3	-6913	NA	DLGAP1-AS1	DLGAP1 antisense RNA 1
chr11	111647288	111647787	500	*	12.2970779220779	14.374025974026	5.88311688311688	5.77551020408163	7.02380952380952	3.1737012987013	6.58181818181818	222.88961038961	3.76808905380334	3.86363636363636	5.86147186147186	6.0556586270872	7.24242424242424	Distal Intergenic	11	111608605	111637169	28565	2	5519	uc010rwl.1	-10119	ENSG00000137713	PPP2R1B	protein phosphatase 2 scaffold subunit Abeta
chr6	110527007	110527506	500	*	4.64772727272727	11.9584415584416	2.62597402597403	4.52690166975881	5.75541125541126	1.94805194805195	2.80779220779221	287.86038961039	2.73840445269017	4.16666666666667	4.43722943722944	1.77551020408163	6.92857142857143	Intron (uc003pua.3/51362, intron 3 of 14)	6	110501587	110553422	51836	1	51362	uc003pua.3	25420	ENSG00000168438	CDC40	cell division cycle 40
chr22	22550455	22550954	500	*	5.39772727272727	5.4961038961039	3.76363636363636	2.60111317254174	4.83116883116883	1.49675324675325	3.94805194805195	90.5876623376623	4.47866419294991	1.42424242424242	5.68831168831169	2.31168831168831	5.26623376623377	Exon (uc031rxg.1/uc031rxg.1, exon 15 of 462)	22	22599200	22599926	727	1	7441	uc002zvx.1	-48246	ENSG00000169575	VPREB1	V-set pre-B cell surrogate light chain 1
chr5	21058346	21058845	500	*	2.08928571428571	9.03116883116883	6.78441558441558	2.3469387755102	1.24675324675325	1.06980519480519	3.51168831168831	184.331168831169	0.794063079777366	3.62121212121212	2.39393939393939	1.82189239332096	4.67748917748918	Distal Intergenic	5	21341942	21544886	202945	1	728411	uc011cnn.1	-283097	ENSG00000183666	GUSBP1	GUSB pseudogene 1
chr5	122037513	122038012	500	*	16.0844155844156	21.2883116883117	7.47532467532468	8.8404452690167	10.3658008658009	5.70779220779221	16.0311688311688	377.922077922078	7.90352504638219	8.30519480519481	4.11688311688312	7.07235621521336	10.9848484848485	Intron (uc003ktd.3/uc003ktd.3, intron 6 of 11)	5	122110691	122170234	59544	1	6643	uc003kte.4	-72679	ENSG00000205302	SNX2	sorting nexin 2
chr9	84270201	84270700	500	*	5.11363636363636	11.4519480519481	3.47012987012987	11.2282003710575	8.85281385281385	6.41558441558442	5.21298701298701	241.701298701299	2.74025974025974	6.22510822510823	10.987012987013	3.5139146567718	7.18614718614719	Intron (uc004aly.3/7088, intron 4 of 19)	9	84198598	84303596	104999	2	7088	uc004aly.3	32896	ENSG00000196781	TLE1	TLE family member 1, transcriptional corepressor
chr13	46951582	46952081	500	*	3.56655844155844	15.7012987012987	2.65194805194805	3.54730983302412	4.61038961038961	1.43993506493506	3.28051948051948	109.165584415584	0.682745825602969	1.74675324675325	1.0995670995671	1.10946196660482	5.73376623376623	Promoter (<=1kb)	13	46924248	46952842	28595	2	80183	uc010aco.1	761	ENSG00000102445	RUBCNL	rubicon like autophagy enhancer
chr12	31756319	31756818	500	*	3.15584415584416	14.6545454545455	3.15844155844156	8.19666048237477	3.95670995670996	0.98051948051948	3.81818181818182	183.694805194805	2.09276437847866	2.45670995670996	2.92640692640693	2.85343228200371	4.87229437229437	Intron (uc031qgx.1/100874249, intron 2 of 2)	12	31585311	31743952	158642	2	160518	uc001rkj.3	-12367	ENSG00000170456	DENND5B	DENN domain containing 5B
chr13	111328316	111328815	500	*	7.90422077922078	5.89090909090909	6.04155844155844	16.8682745825603	12.4134199134199	3.24837662337662	6.97402597402597	332.853896103896	1.88497217068646	1.78354978354978	5.62337662337662	2.95361781076067	38.3008658008658	Intron (uc001vrd.2/79587, intron 7 of 14)	13	111293757	111358480	64724	2	79587	uc001vrd.2	29665	ENSG00000134905	CARS2	cysteinyl-tRNA synthetase 2, mitochondrial
chr11	118691540	118692039	500	*	5.55194805194805	2.24675324675325	1.49350649350649	2.04638218923933	7.07792207792208	1.99512987012987	4.98441558441558	202.337662337662	1.14842300556586	3.35497835497836	2.88744588744589	3.59183673469388	2.61255411255411	Distal Intergenic	11	118618473	118661972	43500	2	1656	uc001puc.2	-29568	ENSG00000110367	DDX6	DEAD-box helicase 6
chr7	23449934	23450433	500	*	9.2987012987013	9.45714285714286	7.63896103896104	12.2263450834879	4.08225108225108	6.23214285714286	4.52467532467533	302.425324675325	2.95918367346939	3.21428571428571	3.88744588744589	3.66604823747681	23.5995670995671	Intron (uc003swg.3/10643, intron 3 of 14)	7	23349828	23509995	160168	2	10643	uc003swg.3	59562	ENSG00000136231	IGF2BP3	insulin like growth factor 2 mRNA binding protein 3
chr10	63759940	63760439	500	*	8.04545454545454	3.5012987012987	4.41038961038961	2.20037105751391	6.51082251082251	0.655844155844156	6.55324675324675	280.444805194805	1.31539888682746	1.32683982683983	1.88311688311688	1.41372912801484	2.41558441558442	Exon (uc010qil.2/84159, exon 4 of 5)	10	63736061	63736088	28	1	100847083	uc021prj.2	23879	ENSG00000263750	MIR548AV	microRNA 548av
chr16	25085161	25085660	500	*	1.61038961038961	1.88571428571429	1.89090909090909	1.29128014842301	1.5021645021645	1.41233766233766	3.71688311688312	41.7954545454545	0.899814471243043	0.945887445887446	0.627705627705628	1.13543599257885	2.07142857142857	Distal Intergenic	16	25123047	25137447	14401	1	51451	uc002dnw.2	-37387	ENSG00000205629	LCMT1	leucine carboxyl methyltransferase 1
chr13	29004023	29004522	500	*	11.8961038961039	3.61298701298701	7.68311688311688	12.1168831168831	11.3874458874459	1.59090909090909	4.62077922077922	226.272727272727	2.04081632653061	1.82467532467532	1.25974025974026	1.71799628942486	9.21645021645022	Exon (uc001usb.3/2321, exon 8 of 30)	13	28963933	28980031	16099	2	2321	uc010aat.1	-23992	ENSG00000102755	FLT1	fms related tyrosine kinase 1
chr3	15387013	15387512	500	*	5.39123376623377	6.08571428571429	8.76883116883117	13.4063079777365	1.38311688311688	1.85064935064935	12.9012987012987	287.834415584416	2.6456400742115	3.70562770562771	2.49350649350649	2.3191094619666	32.008658008658	Distal Intergenic	3	15295863	15382901	87039	2	9467	uc003bzr.2	-4112	ENSG00000131370	SH3BP5	SH3 domain binding protein 5
chr7	151097641	151098140	500	*	5.64123376623377	3.99480519480519	2.70649350649351	3.20037105751391	2.06060606060606	2.69967532467532	10.8025974025974	181.301948051948	4.01484230055659	2.26839826839827	2.23376623376623	3.6734693877551	3.68398268398268	Intron (uc003wka.2/349136, intron 2 of 6)	7	151106322	151110132	3811	1	100131176	uc003wkd.3	-8182	ENSG00000243836	WDR86-AS1	WDR86 antisense RNA 1
chr10	62895135	62895634	500	*	3.53246753246753	8.91428571428571	5.01038961038961	1.70871985157699	2.8982683982684	1.32954545454545	2.85974025974026	166.581168831169	1.36920222634508	1.9004329004329	1.44155844155844	2.03896103896104	2.13203463203463	Distal Intergenic	10	62669081	62761198	92118	2	9886	uc001jlm.3	-133937	ENSG00000072422	RHOBTB1	Rho related BTB domain containing 1
chr14	65818441	65818940	500	*	1.70454545454545	1.67532467532468	0.618181818181818	2.62708719851577	1.40909090909091	1.49350649350649	1.26233766233766	71.1103896103896	0.959183673469388	2.04761904761905	1.0995670995671	0.653061224489796	3.46320346320346	Distal Intergenic	14	65801836	65801901	66	2	100616176	uc021ruw.1	-16540	ENSG00000266740	MIR4708	microRNA 4708
chr5	54068527	54069026	500	*	3.50162337662338	4.30649350649351	2.38701298701299	20.2003710575139	3.19480519480519	1.59577922077922	5.7974025974026	254.551948051948	3.05936920222635	2.34199134199134	2.51082251082251	2.78664192949907	39.8831168831169	Distal Intergenic	5	54273695	54281414	7720	2	11082	uc003jpk.3	212388	ENSG00000164283	ESM1	endothelial cell specific molecule 1
chr4	115524598	115525097	500	*	5.39123376623377	11.1350649350649	6.0025974025974	10.6437847866419	4.48917748917749	3.28084415584416	8.72727272727273	298.262987012987	2.17996289424861	4.94155844155844	8.88744588744589	5.61038961038961	6.4978354978355	Intron (uc003ibs.2/7368, intron 1 of 5)	4	115519611	115598202	78592	1	7368	uc003ibs.2	4987	ENSG00000174607	UGT8	UDP glycosyltransferase 8
chr1	161675212	161675711	500	*	6.25974025974026	5.13766233766234	3.0961038961039	2.56771799628942	3.08008658008658	0.952922077922078	4.92207792207792	111.529220779221	1.63636363636364	1.60822510822511	0.627705627705628	0.74025974025974	4.87229437229437	Promoter (1-2kb)	1	161676762	161684142	7381	1	84824	uc001gbd.3	-1051	ENSG00000132185	FCRLA	Fc receptor like A
chr7	150105796	150106295	500	*	14.0405844155844	21.7974025974026	8.22597402597403	2.42115027829314	2.82467532467532	2.23376623376623	6.38181818181818	305.133116883117	2.25231910946197	3.04978354978355	4.93506493506494	2.81632653061224	9.40476190476191	Intron (uc003whg.3/728743, intron 1 of 1)	7	150102840	150109558	6719	1	728743	uc011kut.2	2956	NA	LOC728743	zinc finger protein pseudogene
chr9	37374819	37375318	500	*	9.62662337662338	44.6805194805195	9.63896103896104	4.15027829313544	4.55627705627706	1.53246753246753	2.51688311688312	222.678571428571	3.29128014842301	2.05844155844156	3.82683982683983	1.30797773654917	3.41341991341991	Distal Intergenic	9	37422681	37429051	6371	1	9380	uc010mlu.4	-47363	ENSG00000137106	GRHPR	glyoxylate and hydroxypyruvate reductase
chr9	14688079	14688578	500	*	3.48051948051948	9.12727272727273	10.974025974026	10.252319109462	15.0779220779221	3.73376623376623	7.62857142857143	150.506493506493	5.20408163265306	3.7034632034632	4.04761904761905	3.30983302411874	10.8571428571429	Intron (uc003zlg.2/340481, intron 2 of 2)	9	14555481	14693480	138000	2	340481	uc003zlg.2	4902	ENSG00000175893	ZDHHC21	zinc finger DHHC-type containing 21
chr3	186733660	186734159	500	*	4.56331168831169	11.6363636363636	28.8181818181818	7.0834879406308	8.54329004329004	5.80844155844156	16.4337662337662	266.344155844156	3.5899814471243	4.28787878787879	2.81385281385281	3.3543599257885	5.27272727272727	Intron (uc003frb.3/6480, intron 2 of 7)	3	186739665	186796341	56677	1	6480	uc003frd.3	-5506	ENSG00000073849	ST6GAL1	ST6 beta-galactoside alpha-2,6-sialyltransferase 1
chr11	71084731	71085230	500	*	4.18344155844156	2.46753246753247	3.31168831168831	2.56029684601113	3.91991341991342	1.12012987012987	2.71168831168831	58.0681818181818	0.591836734693877	2.13636363636364	2.53246753246753	1.06679035250464	1.96320346320346	Distal Intergenic	11	71116792	71134400	17609	2	399923	uc001oqj.2	49170	ENSG00000172900	FLJ42102	uncharacterized LOC399923
chr1	245104369	245104868	500	*	3.61688311688312	1.23376623376623	1.88051948051948	2.15584415584416	3.31168831168831	0.775974025974026	1.71428571428571	132.545454545455	0.896103896103896	1.80735930735931	0.627705627705628	1.06679035250464	3.72943722943723	Distal Intergenic	1	245133171	245251148	117978	1	84288	uc001ibc.2	-28303	ENSG00000203666	EFCAB2	EF-hand calcium binding domain 2
chr14	73881628	73882127	500	*	3.31655844155844	5.61298701298701	2.30649350649351	11.1243042671614	3.03463203463203	2.16233766233766	1.40519480519481	69.461038961039	2.08905380333952	3.69480519480519	7.05627705627706	3.49536178107607	8.17099567099567	Intron (uc001xny.1/8650, intron 1 of 12)	14	73741918	73925286	183369	2	8650	uc001xny.1	43159	ENSG00000133961	NUMB	NUMB endocytic adaptor protein
chr6	149789939	149790438	500	*	4.71753246753247	4.57922077922078	3.08311688311688	4.00556586270872	3.6969696969697	1.00649350649351	7.81298701298701	169.909090909091	2.17996289424861	1.38095238095238	0.878787878787879	0.912801484230056	4.06060606060606	Intron (uc010kid.3/340152, intron 2 of 5)	6	149777777	149795749	17973	2	340152	uc003qmn.1	5311	ENSG00000178199	ZC3H12D	zinc finger CCCH-type containing 12D
chr10	98004100	98004599	500	*	7.38961038961039	17.025974025974	2.41038961038961	1.75324675324675	2.05411255411255	1.18344155844156	3.42597402597403	171.655844155844	2.12801484230056	2.15151515151515	4.64502164502165	1.73469387755102	6.13636363636364	Intron (uc001kls.4/29760, intron 2 of 16)	10	97951455	98031333	79879	2	29760	uc001kls.4	26734	ENSG00000095585	BLNK	B cell linker
chr16	57447265	57447764	500	*	7.98051948051948	35.7480519480519	5.7012987012987	19.2300556586271	9.29437229437229	6.56818181818182	2.58181818181818	212.626623376623	5.47680890538034	7.12337662337662	8.85714285714286	5.05009276437848	7.03463203463204	Intron (uc002elj.1/6361, intron 1 of 3)	16	57438679	57449974	11296	1	6361	uc010ccz.1	8586	ENSG00000102970	CCL17	C-C motif chemokine ligand 17
chr11	5653084	5653583	500	*	3.98538961038961	1.67012987012987	6.26493506493506	8.20593692022264	7.70779220779221	2.01623376623377	3.00519480519481	140.938311688312	3.52319109461967	1.95021645021645	3.62770562770563	1.17254174397032	28.7597402597403	Promoter (<=1kb)	11	5653485	5662526	9042	1	53840	uc001mbj.3	0	ENSG00000258659	TRIM34	tripartite motif containing 34
chr10	5860842	5861341	500	*	10.4383116883117	3.26233766233766	1.58961038961039	6.04267161410019	3.81818181818182	2.62175324675325	1.07792207792208	82.5844155844156	3.27272727272727	2.02164502164502	0.627705627705628	1.04267161410019	10.4588744588745	Distal Intergenic	10	5807186	5855512	48327	2	2665	uc009xid.3	-5330	ENSG00000057608	GDI2	GDP dissociation inhibitor 2
chr5	1485019	1485518	500	*	22.1233766233766	14.6363636363636	5.39220779220779	2.96103896103896	13.2792207792208	1.86363636363636	4.92467532467533	175.428571428571	2.08163265306122	1.89177489177489	2.58441558441558	1.64007421150278	6.15800865800866	Intron (uc003jcm.3/79888, intron 5 of 13)	5	1461542	1467440	5899	2	79888	uc003jcl.3	-17579	ENSG00000153395	LPCAT1	lysophosphatidylcholine acyltransferase 1
chr21	37627937	37628436	500	*	4.43181818181818	1.69090909090909	2.95324675324675	1.4582560296846	5.43722943722944	1.11688311688312	1.8	144.590909090909	1.13729128014842	1.72294372294372	0.627705627705628	0.820037105751391	2.57359307359307	Intron (uc002yvg.3/9980, intron 23 of 36)	21	37617346	37634210	16865	1	9980	uc002yvh.3	10591	ENSG00000142197	DOP1B	DOP1 leucine zipper like protein B
chr3	187960169	187960668	500	*	6.10064935064935	2.36363636363636	2.08051948051948	4.53061224489796	4.55844155844156	3.06331168831169	3.8025974025974	171.74025974026	1.29684601113173	4.5995670995671	2.89177489177489	6.56586270871985	5.41125541125541	Intron (uc011bsg.2/4026, intron 1 of 9)	3	187943193	188608460	665268	1	4026	uc011bsi.2	16976	ENSG00000145012	LPP	LIM domain containing preferred translocation partner in lipoma
chr6	132004566	132005065	500	*	3.42207792207792	1.75324675324675	6.04935064935065	6.87940630797774	43.7683982683983	1.97402597402597	6.45974025974026	157.837662337662	1.38961038961039	1.12554112554113	2.20779220779221	0.899814471243043	1.45021645021645	Intron (uc003qcu.4/5169, intron 13 of 25)	6	132021609	132022541	933	2	79541	uc011ecd.2	17476	ENSG00000180658	OR2A4	olfactory receptor family 2 subfamily A member 4
chr12	95114904	95115403	500	*	5.07467532467532	11.3012987012987	5.64675324675325	3.71243042671614	6.28138528138528	1.81168831168831	3.34545454545455	224.172077922078	2.08163265306122	2.73376623376623	1.42857142857143	1.53246753246753	15.021645021645	Distal Intergenic	12	94960900	95044324	83425	2	57458	uc001tdj.2	-70580	ENSG00000057704	TMCC3	transmembrane and coiled-coil domain family 3
chr9	27377779	27378278	500	*	7.18506493506493	4.8987012987013	1.4961038961039	23.9925788497217	11.8787878787879	2.05032467532468	8.51948051948052	451.480519480519	3.96289424860853	1.48701298701299	7.48917748917749	3.58441558441558	26.461038961039	Exon (uc003zqo.2/uc003zqo.2, exon 1 of 1)	9	27292140	27297137	4998	2	54586	uc003zqm.3	-80642	ENSG00000120160	EQTN	equatorin
chr8	66791574	66792073	500	*	2.3262987012987	7.17142857142857	14.625974025974	16.9165120593692	3.86796536796537	1.40422077922078	16.7220779220779	186.886363636364	1.56771799628942	2.03896103896104	3.66666666666667	1.49536178107607	8.35714285714286	Distal Intergenic	8	66634052	66753969	119918	2	5150	uc003xvr.3	-37605	ENSG00000205268	PDE7A	phosphodiesterase 7A
chr7	128786331	128786830	500	*	16.9967532467532	9.31948051948052	7.24675324675325	6.3747680890538	17.1969696969697	5.13636363636364	4.1038961038961	229.087662337662	5.53803339517625	6.43939393939394	7.97835497835498	7.42671614100186	13.6818181818182	Promoter (1-2kb)	7	128784712	128809534	24823	1	340348	uc003vop.2	1619	ENSG00000158457	TSPAN33	tetraspanin 33
chr14	23263690	23264189	500	*	5.7711038961039	3.40519480519481	2.57922077922078	3.18923933209647	3.68614718614719	1.95941558441558	2.53246753246753	132.866883116883	2.0278293135436	0.935064935064935	1.25974025974026	1.90723562152134	1.32467532467532	Intron (uc001wgr.4/9056, intron 2 of 9)	14	23242432	23284618	42187	2	9056	uc001wgr.4	20429	ENSG00000155465	SLC7A7	solute carrier family 7 member 7
chr3	30544113	30544612	500	*	4.99188311688312	6.09350649350649	7.68831168831169	1.94063079777366	4.56277056277056	1.28084415584416	7.22077922077922	160.077922077922	1.60111317254174	2.25974025974026	0.878787878787879	1.30983302411874	2.35930735930736	Distal Intergenic	3	30647994	30713929	65936	1	7048	uc021wut.1	-103382	ENSG00000163513	TGFBR2	transforming growth factor beta receptor 2
chr1	106417219	106417718	500	*	2.47402597402597	3.05974025974026	1.94025974025974	3.36734693877551	2.46320346320346	1.28896103896104	2.03636363636364	191.873376623377	1.63079777365492	3.5952380952381	2.31168831168831	2.31725417439703	9.03896103896104	Distal Intergenic	1	107599267	107601916	2650	1	55170	uc010ous.2	-1181549	ENSG00000198890	PRMT6	protein arginine methyltransferase 6
chr3	15426262	15426761	500	*	12.5	12.6	3.00519480519481	8.00185528756957	1.62337662337662	4.56006493506494	4.86493506493507	98.2142857142857	5.49721706864564	1.51948051948052	3.50649350649351	2.8886827458256	5.97619047619048	Distal Intergenic	3	15451377	15469042	17666	2	131965	uc003bzs.1	42281	ENSG00000206562	METTL6	methyltransferase like 6
chr11	121440628	121441127	500	*	5.43019480519481	3.18441558441558	3.4987012987013	3.18923933209647	2.26839826839827	0.561688311688312	3.99220779220779	164.61038961039	0.836734693877551	1.48484848484849	0.878787878787879	0.940630797773655	3.06060606060606	Exon (uc001pxx.3/6653, exon 23 of 48)	11	121447469	121504471	57003	1	6653	uc010rzp.1	-6342	ENSG00000137642	SORL1	sortilin related receptor 1
chr2	181199201	181199700	500	*	4.14123376623377	4.02077922077922	3.91168831168831	4.93135435992579	1.9047619047619	1.74188311688312	1.8961038961039	106.159090909091	0.499072356215213	1.46320346320346	1.57575757575758	1.3821892393321	1.65800865800866	Distal Intergenic	2	180809604	180871840	62237	2	57703	uc002unp.2	-327361	ENSG00000163510	CWC22	CWC22 spliceosome associated protein homolog
chr10	49879507	49880006	500	*	23.2678571428571	144.558441558442	3.85454545454545	11.2578849721707	7.19264069264069	1.82142857142857	9.52467532467533	470.983766233766	4.10946196660482	1.5021645021645	1.0995670995671	1.51020408163265	13.2056277056277	Distal Intergenic	10	49892921	49944287	51367	1	57705	uc001jgy.3	-12915	ENSG00000128815	WDFY4	WDFY family member 4
chr9	82846709	82847208	500	*	15.8457792207792	3.28051948051948	2.77662337662338	2.82003710575139	5.16666666666667	1.06168831168831	6.86493506493507	131.185064935065	2.49165120593692	1.2987012987013	2.58441558441558	1.58256029684601	10.9805194805195	Distal Intergenic	9	82189788	82341656	151869	1	7091	uc004alf.3	656921	ENSG00000106829	TLE4	TLE family member 4, transcriptional corepressor
chr4	150959772	150960271	500	*	1.76298701298701	19.148051948052	2.58701298701299	3.10946196660482	2.78571428571429	1.81655844155844	2.35584415584416	210.227272727273	2.26345083487941	1.66666666666667	1.25974025974026	2.1669758812616	4.16666666666667	Distal Intergenic	4	150999426	151178608	179183	1	166614	uc003ilm.4	-39155	ENSG00000170390	DCLK2	doublecortin like kinase 2
chr15	29621465	29621964	500	*	4.90422077922078	1.60779220779221	1.85454545454545	0.844155844155844	3.15151515151515	3.12337662337662	3.8025974025974	45.7207792207792	1.14842300556586	3.26190476190476	1.57575757575758	3.22634508348794	3.55627705627706	Intron (uc010azk.1/23359, intron 2 of 10)	15	29560353	29562020	1668	2	56160	uc001zco.3	-59445	ENSG00000185115	NSMCE3	NSE3 homolog, SMC5-SMC6 complex component
chr4	86478367	86478866	500	*	27.5762987012987	34.7818181818182	6.18701298701299	8.38775510204082	9.64935064935065	2.14772727272727	7.37922077922078	310.788961038961	2.22820037105751	2.24025974025974	2.76190476190476	4.29313543599258	9.76839826839827	Intron (uc003hpi.1/83478, intron 1 of 2)	4	86396284	86923823	527540	1	83478	uc003hpk.3	82083	ENSG00000138639	ARHGAP24	Rho GTPase activating protein 24
chr4	53567297	53567796	500	*	2.07954545454545	0.914285714285714	1.86753246753247	4.25974025974026	1.73376623376623	1.32792207792208	2.39480519480519	53.0487012987013	0.871985157699443	0.863636363636364	3.34199134199134	1.38589981447124	4.42640692640693	Distal Intergenic	4	53578621	53580305	1685	1	57291	uc003gzo.2	-10825	ENSG00000226950	DANCR	differentiation antagonizing non-protein coding RNA
chr11	66378934	66379433	500	*	3.22727272727273	12.8363636363636	1.98961038961039	2.05751391465677	3.8030303030303	0.795454545454545	0.987012987012987	56.3668831168831	0.851576994434137	1.1038961038961	1.45021645021645	1.13543599257885	2.57359307359307	Distal Intergenic	11	66384053	66412103	28051	1	100526737	uc009yrj.3	-4620	ENSG00000248643	RBM14-RBM4	RBM14-RBM4 readthrough
chr18	55682211	55682710	500	*	7.53896103896104	40.9714285714286	4.1974025974026	27.7012987012987	2.04329004329004	1.52435064935065	2.97922077922078	177.496753246753	0.75139146567718	0.779220779220779	3.03896103896104	2.37847866419295	15.4718614718615	Distal Intergenic	18	55711610	56068772	357163	1	23327	uc002lgx.3	-28900	ENSG00000049759	NEDD4L	NEDD4 like E3 ubiquitin protein ligase
chr18	60952528	60953027	500	*	7.11363636363636	5.38701298701299	5.24675324675325	2.00742115027829	5.32467532467532	1.28896103896104	13.9766233766234	124.162337662338	1.35064935064935	1.35281385281385	1.0995670995671	1.38589981447124	2.18181818181818	Intron (uc002lit.1/596, intron 2 of 2)	18	60790579	60986613	196035	2	596	uc002lit.1	33586	ENSG00000171791	BCL2	BCL2 apoptosis regulator
chr7	115790573	115791072	500	*	1.75487012987013	11.3662337662338	13.1038961038961	15.556586270872	18.6688311688312	3.13474025974026	8.0051948051948	146.551948051948	1.6178107606679	2.95454545454545	5.09090909090909	6.25231910946197	12.6948051948052	Intron (uc011kmw.2/22797, intron 1 of 8)	7	115580006	115799950	219945	2	22797	uc011kmw.2	8878	ENSG00000105967	TFEC	transcription factor EC
chr2	61198638	61199137	500	*	2.78571428571429	2.58961038961039	7.14025974025974	2.10018552875696	2.48268398268398	1.66558441558442	8.14545454545455	194.230519480519	2.51762523191095	2.15800865800866	2.74025974025974	1.82745825602968	12.3766233766234	5' UTR	2	61236983	61240389	3407	2	150962	uc002sap.1	41252	ENSG00000162927	PUS10	pseudouridine synthase 10
chr21	26548895	26549394	500	*	1.75487012987013	2.95844155844156	1.79480519480519	4.19294990723562	1.75108225108225	1.29545454545455	4.01038961038961	181.311688311688	1.17439703153989	2.96536796536797	3.33333333333333	2.9239332096475	4.38311688311688	Distal Intergenic	21	26758133	26804013	45881	2	54072	uc002ylk.3	254619	ENSG00000185433	LINC00158	long intergenic non-protein coding RNA 158
chr22	42332097	42332596	500	*	5.91396103896104	81.7584415584415	3.57402597402597	3.56215213358071	4.10822510822511	1.73538961038961	7.37662337662338	373.506493506494	3.79591836734694	1.54329004329004	0.748917748917749	1.63821892393321	6.62770562770563	Intron (uc003bba.1/uc003bba.1, intron 1 of 1)	22	42334741	42336223	1483	2	79019	uc010gyq.3	3627	ENSG00000100162	CENPM	centromere protein M
chr20	35222456	35222955	500	*	3.57142857142857	4.1974025974026	7.64675324675325	21.9313543599258	4.27056277056277	5.70454545454546	9.44415584415584	120.711038961039	4.50278293135436	3.64285714285714	11.2770562770563	4.62894248608534	20.021645021645	Intron (uc002xfo.3/100527943, intron 2 of 4)	20	35234137	35240960	6824	1	55969	uc002xfq.3	-11182	ENSG00000101084	RAB5IF	RAB5 interacting factor
chr19	38536870	38537369	500	*	15.6996753246753	1.81558441558442	3.67272727272727	5.47680890538033	7.96753246753247	3.2711038961039	2.78961038961039	100.561688311688	1.87940630797774	0.924242424242424	1.57575757575758	1.80148423005566	6.45887445887446	Intron (uc002ohk.3/23094, intron 2 of 21)	19	38397868	38699008	301141	1	23094	uc002ohk.3	139002	ENSG00000105738	SIPA1L3	signal induced proliferation associated 1 like 3
chr5	173248045	173248544	500	*	8.87824675324675	14.3090909090909	6.35064935064935	7.57328385899814	6.67532467532467	2.74837662337662	9.54805194805195	255.626623376623	3.03525046382189	2.93939393939394	13.6796536796537	4.430426716141	5.51298701298701	Distal Intergenic	5	173315331	173383823	68493	1	80315	uc010jju.2	-66787	ENSG00000113742	CPEB4	cytoplasmic polyadenylation element binding protein 4
chr2	38760293	38760792	500	*	12.2987012987013	5.11948051948052	11.1298701298701	15.3358070500928	5.59307359307359	6.36688311688312	9.8961038961039	285.61038961039	4.09276437847866	4.57575757575758	4.97835497835498	4.44712430426716	34.512987012987	Distal Intergenic	2	38790328	38809310	18983	2	92906	uc002rqv.3	48518	ENSG00000143889	HNRNPLL	heterogeneous nuclear ribonucleoprotein L like
chr13	67233736	67234235	500	*	2.65584415584416	12.5766233766234	2.40779220779221	1.63079777365492	2.8008658008658	0.894480519480519	2.40519480519481	89.2597402597403	1.89795918367347	2.78787878787879	1.94372294372294	2.98144712430427	3.91125541125541	Intron (uc010aei.3/5101, intron 2 of 3)	13	67399301	67489163	89863	1	100874064	uc031qmb.1	-165066	ENSG00000228842	PCDH9-AS2	PCDH9 antisense RNA 2
chr15	70272109	70272608	500	*	4.46590909090909	6.24935064935065	2.06753246753247	0.551020408163265	3.58008658008658	0.508116883116883	3.18441558441558	195.974025974026	0.775510204081633	2.56060606060606	1.82683982683983	0.820037105751391	1.95238095238095	Distal Intergenic	15	70358353	70366946	8594	2	7090	uc010bim.1	94338	ENSG00000140332	TLE3	TLE family member 3, transcriptional corepressor
chr19	38524360	38524859	500	*	4.24188311688312	5.04675324675325	1.81558441558442	9.96289424860854	4.48484848484849	4.19642857142857	1.31428571428571	168.282467532468	3.69016697588126	4.54545454545454	4.54978354978355	4.92022263450835	12.0649350649351	Intron (uc002ohk.3/23094, intron 2 of 21)	19	38397868	38699008	301141	1	23094	uc002ohk.3	126492	ENSG00000105738	SIPA1L3	signal induced proliferation associated 1 like 3
chr12	31751978	31752477	500	*	9.18993506493506	14.7402597402597	2.46753246753247	19.2541743970315	4.64069264069264	15.9074675324675	3.08311688311688	200.844155844156	5.26901669758813	6.88095238095238	16.4199134199134	5.22448979591837	2.27922077922078	Intron (uc031qgx.1/100874249, intron 1 of 2)	12	31585311	31743952	158642	2	160518	uc001rkj.3	-8026	ENSG00000170456	DENND5B	DENN domain containing 5B
chr22	47164401	47164900	500	*	4.93506493506494	10.9090909090909	2.7974025974026	3.46382189239332	2.17532467532468	1.21428571428571	4.52207792207792	112.13961038961	2.04267161410019	1.84848484848485	0.878787878787879	2.30055658627087	1.24891774891775	Intron (uc003bib.3/25771, intron 1 of 12)	22	47159639	47571342	411704	1	25771	uc010hag.3	4762	ENSG00000054611	TBC1D22A	TBC1 domain family member 22A
chr15	26184101	26184600	500	*	4.87175324675325	15.4519480519481	5.86493506493506	6.07977736549165	10.3398268398268	1.2775974025974	1.87012987012987	188.88961038961	1.6178107606679	3.71861471861472	6.24242424242424	3.87755102040816	5.45887445887446	Intron (uc021sgd.1/100128714, intron 1 of 4)	15	26147507	26298267	150761	1	100128714	uc021sgd.1	36594	ENSG00000206187	LINC02346	long intergenic non-protein coding RNA 2346
chr8	39806720	39807219	500	*	2.81493506493506	4.4	3.57662337662338	5.91465677179963	5.69480519480519	6.43506493506493	2.83896103896104	71.2077922077922	2.83858998144712	6.90909090909091	13.5194805194805	8.2987012987013	6.79004329004329	Exon (uc003xno.1/169355, exon 2 of 11)	8	39792474	39873910	81437	1	169355	uc010lwy.1	14246	ENSG00000188676	IDO2	indoleamine 2,3-dioxygenase 2
chr10	63839920	63840419	500	*	2.21266233766234	6.81038961038961	19.3012987012987	2.91094619666048	13.4264069264069	2.4025974025974	17.838961038961	323.058441558442	2.1038961038961	1.68398268398268	5.62770562770563	4.90538033395176	2.98484848484848	Intron (uc001jlt.2/84159, intron 8 of 9)	10	63808970	63856707	47738	1	84159	uc001jlu.2	30950	ENSG00000150347	ARID5B	AT-rich interaction domain 5B
chr22	22453410	22453909	500	*	5.53733766233766	9.14025974025974	4.53246753246753	11.165120593692	1.90909090909091	2.58928571428571	2.3038961038961	88.512987012987	1.49907235621521	0.924242424242424	5.05627705627706	2.05194805194805	20.5714285714286	Exon (uc031rxg.1/uc031rxg.1, exon 7 of 462)	22	22311403	22337187	25785	2	8940	uc010gtl.3	-116223	ENSG00000100038	TOP3B	DNA topoisomerase III beta
chr6	149309076	149309575	500	*	6.14123376623377	4.07272727272727	3.82077922077922	3.55473098330241	8.08008658008658	1.8474025974026	2.75584415584416	112.503246753247	4.22448979591837	3.11255411255411	2.83116883116883	2.41743970315399	3.11688311688312	Intron (uc003qmg.3/10090, intron 5 of 7)	6	149275397	149285820	10424	2	100128176	uc003qmh.2	-23256	NA	UST-AS1	UST antisense RNA 1
chr9	140632595	140633094	500	*	4.36688311688312	1.38181818181818	2.10909090909091	0.927643784786642	3.97835497835498	1.13311688311688	1.29350649350649	102.772727272727	0.549165120593692	1.00649350649351	0.627705627705628	0.899814471243043	1.24891774891775	Promoter (<=1kb)	9	140633054	140637980	4927	1	79813	uc010ncn.1	0	ENSG00000181090	EHMT1	euchromatic histone lysine methyltransferase 1
chr19	49894211	49894710	500	*	18.663961038961	6.18181818181818	1.57402597402597	4.58441558441559	1.84848484848485	8.2224025974026	2.5948051948052	98.3441558441558	10.6716141001855	2.2965367965368	2.53246753246753	1.76066790352505	5.8961038961039	Intron (uc002pnl.2/147872, intron 3 of 9)	19	49891475	49921256	29782	1	147872	uc002pnm.2	2736	ENSG00000161609	CCDC155	coiled-coil domain containing 155
chr5	158380907	158381406	500	*	2.79058441558442	7.68051948051948	7.01038961038961	26.113172541744	3.74242424242424	4.16558441558442	4.35064935064935	274.068181818182	2.46753246753247	1.58008658008658	7.29004329004329	1.25231910946197	22.2792207792208	Intron (uc011ddw.2/1879, intron 4 of 13)	5	158122923	158523614	400692	2	1879	uc011ddw.2	142208	ENSG00000164330	EBF1	EBF transcription factor 1
chr3	193848935	193849434	500	*	9.33441558441558	13.974025974026	30.7194805194805	3.17068645640074	6.47186147186147	2.06168831168831	25.1350649350649	146.837662337662	3.34322820037106	1.19480519480519	3.84415584415584	3.44341372912801	3.87445887445887	Distal Intergenic	3	193853931	193855073	1143	1	3280	uc011bst.2	-4497	ENSG00000114315	HES1	hes family bHLH transcription factor 1
chr4	141750988	141751487	500	*	4.10714285714286	4.04155844155844	0.776623376623377	6.0834879406308	6.03246753246753	0.944805194805195	3.41298701298701	73.6461038961039	1.34879406307978	2.04329004329004	0.627705627705628	2.54359925788497	11.2683982683983	Distal Intergenic	4	141541936	141677471	135536	2	23158	uc010ioj.3	-73517	ENSG00000109436	TBC1D9	TBC1 domain family member 9
chr2	209176001	209176500	500	*	6.53571428571428	3.24155844155844	7.55584415584416	1.9239332096475	2.30519480519481	1.33279220779221	5.14025974025974	136.081168831169	3.74582560296846	2.3982683982684	3.07792207792208	1.94990723562152	4.55411255411255	Intron (uc010fun.1/200576, intron 11 of 18)	2	209130991	209223475	92485	1	200576	uc002vcz.3	45010	ENSG00000115020	PIKFYVE	phosphoinositide kinase, FYVE-type zinc finger containing
chr2	165610866	165611365	500	*	6.7987012987013	5.40779220779221	5.23896103896104	2.02411873840445	14.2056277056277	2.41396103896104	7.49350649350649	202.318181818182	1.81447124304267	2.83549783549784	2.53246753246753	2.14656771799629	5.50649350649351	Intron (uc002ucp.3/22837, intron 1 of 13)	2	165541258	165581517	40260	2	22837	uc002uco.3	-29349	ENSG00000082438	COBLL1	cordon-bleu WH2 repeat protein like 1
chr21	45665658	45666157	500	*	4.1038961038961	11.3688311688312	4.43116883116883	4.24489795918367	1.5974025974026	3.28733766233766	4.05194805194805	93.7922077922078	1.43599257884972	3.89393939393939	3.86147186147186	3.51762523191095	9.42424242424242	Downstream (<1kb)	21	45649480	45660834	11355	2	23308	uc010gpp.1	-4824	ENSG00000160223	ICOSLG	inducible T cell costimulator ligand
chr2	86465451	86465950	500	*	9.64935064935065	34.7298701298701	24.0493506493507	29.3766233766234	6.04978354978355	20.0535714285714	37.3532467532468	267.233766233766	13.5398886827458	13.9978354978355	23.6017316017316	15.899814471243	10.5281385281385	Intron (uc002srh.4/65055, intron 5 of 6)	2	86426556	86440477	13922	1	51318	uc002srg.4	38895	ENSG00000132313	MRPL35	mitochondrial ribosomal protein L35
chr8	61615744	61616243	500	*	3.19318181818182	6.44415584415584	5.25714285714286	14.7161410018553	7.96103896103896	1.72727272727273	6.50649350649351	199.038961038961	2.48794063079777	2.20562770562771	4.53246753246753	2.63636363636364	2.82683982683983	Intron (uc003xue.3/55636, intron 1 of 37)	8	61591324	61780586	189263	1	55636	uc003xue.3	24420	ENSG00000171316	CHD7	chromodomain helicase DNA binding protein 7
chr20	17984067	17984566	500	*	1.99512987012987	3.0025974025974	3.9974025974026	6.45454545454546	3.27272727272727	6.19642857142857	2.23636363636364	60.2987012987013	2.18923933209647	2.63852813852814	3.1948051948052	4.03153988868275	4.63636363636364	Distal Intergenic	20	17950637	17971762	21126	1	92667	uc010gcp.3	33430	ENSG00000125871	MGME1	mitochondrial genome maintenance exonuclease 1
chr8	109973764	109974263	500	*	9.28571428571428	10.5142857142857	3.67532467532468	8.11502782931354	3	2.4512987012987	2.47532467532468	99.6850649350649	0.7569573283859	1.84199134199134	2.34199134199134	2.35250463821892	2.99350649350649	Distal Intergenic	8	110099653	110131812	32160	1	7201	uc003ymz.4	-125390	ENSG00000174417	TRHR	thyrotropin releasing hormone receptor
chr3	101510661	101511160	500	*	3.52272727272727	2.62077922077922	7.75324675324675	3.66048237476809	6.74025974025974	1.18993506493507	6.80779220779221	211.100649350649	1.21892393320965	1.91341991341991	2.92640692640693	3.07235621521336	13.9935064935065	Intron (uc003dvn.3/91775, intron 4 of 7)	3	101498286	101547075	48790	1	91775	uc010hpn.3	12375	ENSG00000144815	NXPE3	neurexophilin and PC-esterase domain family member 3
chr4	11140564	11141063	500	*	3.86363636363636	5.08311688311688	3.02857142857143	1.36920222634508	1.2012987012987	1.05032467532468	2.98441558441558	53.5844155844156	1.1595547309833	1.004329004329	0.627705627705628	1.8961038961039	2.94805194805195	Distal Intergenic	4	11370451	11370545	95	1	693157	uc021xmf.1	-229388	ENSG00000207716	MIR572	microRNA 572
chr19	45555403	45555902	500	*	5.07142857142857	4.88571428571429	2.61298701298701	2.569573283859	3.64502164502165	2.1737012987013	3.92467532467532	128.522727272727	1.93506493506493	1.53679653679654	2.76190476190476	2.10018552875696	8.77489177489178	Exon (uc002pak.3/11129, exon 3 of 21)	19	45543442	45567485	24044	1	11129	uc002pan.1	11961	ENSG00000104859	CLASRP	CLK4 associating serine/arginine rich protein
chr11	60223017	60223516	500	*	3.94155844155844	122.018181818182	45.4961038961039	19.60853432282	20.5735930735931	2.74675324675325	31.4909090909091	425.087662337662	1.84601113172542	1.53679653679654	3.31601731601732	1.50649350649351	3.05627705627706	Promoter (<=1kb)	11	60223282	60231785	8504	1	931	uc009ymy.1	0	ENSG00000156738	MS4A1	membrane spanning 4-domains A1
chr3	31994584	31995083	500	*	3.06655844155844	21.6753246753247	3.75324675324675	3.27272727272727	1.03246753246753	1.03571428571429	4.68831168831169	84.2305194805195	0.588126159554731	1.76190476190476	0.627705627705628	1.88497217068646	0.731601731601732	Intron (uc011axf.2/114884, intron 1 of 10)	3	32023266	32033228	9963	1	344787	uc011axg.2	-28183	ENSG00000197385	ZNF860	zinc finger protein 860
chr6	53063899	53064398	500	*	8.52922077922078	4.51948051948052	1.81818181818182	27.9350649350649	3.11038961038961	2.46590909090909	3.55064935064935	150.201298701299	2.83673469387755	2.9978354978355	4.31601731601732	2.85714285714286	33.3225108225108	Distal Intergenic	6	52996389	53013624	17236	2	8521	uc010jzr.2	-50275	ENSG00000137270	GCM1	glial cells missing transcription factor 1
chr2	69016659	69017158	500	*	6.6737012987013	225.277922077922	7.48051948051948	8.22820037105751	7.72294372294372	1.77272727272727	5.75844155844156	524.555194805195	0.424860853432282	2.01948051948052	1.44155844155844	2.22634508348794	3.02813852813853	Intron (uc010yqk.2/9938, intron 5 of 7)	2	69002036	69045126	43091	1	9938	uc010fdh.1	14623	ENSG00000163219	ARHGAP25	Rho GTPase activating protein 25
chr2	65257553	65258052	500	*	2.14448051948052	5.82857142857143	3.39220779220779	2.76994434137291	4.26839826839827	2.24025974025974	7.64675324675325	97.7077922077922	2.95361781076067	3.12554112554113	6.89177489177489	1.89795918367347	5.69264069264069	Distal Intergenic	2	65283495	65301312	17818	1	23177	uc002sdj.2	-25443	ENSG00000011523	CEP68	centrosomal protein 68
chr8	114697278	114697777	500	*	3.18344155844156	7.35064935064935	4.05454545454545	35.265306122449	7.38311688311688	2.68831168831169	1.7038961038961	231.425324675325	2.20964749536178	4.44155844155844	8.63636363636363	3.14842300556586	59.4134199134199	Distal Intergenic	8	114321447	114449242	127796	2	114788	uc003ynx.4	-248036	ENSG00000164796	CSMD3	CUB and Sushi multiple domains 3
chr20	47405113	47405612	500	*	1.66883116883117	10.4727272727273	10.1688311688312	7.67903525046382	10.2900432900433	3.82142857142857	2.07272727272727	102.142857142857	4.23376623376623	4.53030303030303	8.1991341991342	7.25231910946197	12.1212121212121	Intron (uc002xtw.1/57580, intron 1 of 39)	20	47240793	47444420	203628	2	57580	uc002xtw.1	38808	ENSG00000124126	PREX1	phosphatidylinositol-3,4,5-trisphosphate dependent Rac exchange factor 1
chr3	41623132	41623631	500	*	8.09090909090909	3.55584415584416	3.19220779220779	1.66419294990724	2.88095238095238	1.33928571428571	3.03896103896104	101.38961038961	1.99443413729128	0.662337662337662	2.06060606060606	1.00556586270872	2.99350649350649	Intron (uc003ckv.4/54986, intron 31 of 36)	3	41288090	41319625	31536	2	54986	uc003cku.4	-303507	ENSG00000168038	ULK4	unc-51 like kinase 4
chr17	77336324	77336823	500	*	2.42045454545455	1.71688311688312	2.22077922077922	2.38033395176252	3.48484848484848	0.686688311688312	1.73766233766234	92.9577922077922	0.912801484230056	0.517316017316017	0.878787878787879	1.15398886827458	4.17316017316017	Intron (uc010dhs.4/146713, intron 2 of 14)	17	77230812	77420202	189391	2	146713	uc031req.1	83379	ENSG00000167281	RBFOX3	RNA binding fox-1 homolog 3
chr7	22749408	22749907	500	*	3.18993506493506	2.98181818181818	2.86233766233766	1.3543599257885	7.17316017316017	1.61363636363636	2.91688311688312	67.974025974026	1.73654916512059	2.32683982683983	1.19047619047619	1.00556586270872	1.77922077922078	Distal Intergenic	7	22766766	22770157	3392	1	3569	uc011jyo.1	-16859	ENSG00000136244	IL6	interleukin 6
chr12	14766594	14767093	500	*	4.86038961038961	31.7662337662338	4.8	60.4081632653061	8.6038961038961	2.24512987012987	4.34545454545455	365.564935064935	2.14656771799629	2.18831168831169	8.995670995671	1.82003710575139	74.8484848484848	Intron (uc001rcd.3/2984, intron 26 of 26)	12	14656597	14720791	64195	2	79887	uc001rcc.1	-45803	ENSG00000121316	PLBD1	phospholipase B domain containing 1
chr20	46041295	46041794	500	*	3.43019480519481	7.8025974025974	2.63116883116883	7.32096474953618	2.32900432900433	1.78084415584416	10.1350649350649	213.123376623377	1.06493506493507	0.906926406926407	6.75757575757576	1.42300556586271	11.7835497835498	Distal Intergenic	20	45926888	45985474	58587	2	23613	uc002xth.3	-55821	ENSG00000101040	ZMYND8	zinc finger MYND-type containing 8
chr18	56224310	56224809	500	*	11.0357142857143	5.35584415584416	4.61298701298701	3.2987012987013	5.32467532467532	1.44480519480519	3.55324675324675	118.561688311688	3.05380333951762	1.95021645021645	3.82683982683983	2.96103896103896	2.43073593073593	Intron (uc002lhj.4/115701, intron 4 of 12)	18	56195984	56205456	9473	2	115701	uc002lhk.1	-18854	ENSG00000198796	ALPK2	alpha kinase 2
chr1	14040001	14040500	500	*	4.69967532467532	1.4961038961039	1.73766233766234	0.842300556586271	1.84415584415584	0.553571428571429	0.558441558441558	69.8149350649351	1.10946196660482	1.41125541125541	0.627705627705628	1.50278293135436	3.11471861471861	Intron (uc001avg.3/7799, intron 1 of 7)	1	14031350	14151574	120225	1	7799	uc001avi.3	8651	ENSG00000116731	PRDM2	PR/SET domain 2
chr16	12052742	12053241	500	*	4.22402597402597	1.85194805194805	1.47532467532468	2.46753246753247	1.8961038961039	1.59577922077922	2.11688311688312	46.2207792207792	3.52319109461967	0.779220779220779	1.0995670995671	0.653061224489796	3.20779220779221	Distal Intergenic	16	12058964	12061925	2962	1	608	uc002dbv.3	-5723	ENSG00000048462	TNFRSF17	TNF receptor superfamily member 17
chr22	43051652	43052151	500	*	2.21266233766234	4.12207792207792	1.77922077922078	1.95547309833024	2.95887445887446	0.883116883116883	2.42597402597403	124.616883116883	2.44155844155844	1.03030303030303	2.92640692640693	1.79220779220779	7.77056277056277	Distal Intergenic	22	43013846	43045405	31560	2	1727	uc003bcz.3	-6247	ENSG00000100243	CYB5R3	cytochrome b5 reductase 3
chr10	49880265	49880764	500	*	12.4707792207792	2.42077922077922	3.0987012987013	3.76437847866419	7.06926406926407	2.29383116883117	6.31688311688312	114.366883116883	4.39146567717996	3.24675324675325	1.6969696969697	2.25788497217069	6.32251082251082	Distal Intergenic	10	49892921	49944287	51367	1	57705	uc001jgy.3	-12157	ENSG00000128815	WDFY4	WDFY family member 4
chr1	178548738	178549237	500	*	11.3441558441558	8.37662337662338	4.80519480519481	2.63821892393321	5.96320346320346	1.56980519480519	8.21818181818182	98.1233766233766	2.96846011131725	2.62987012987013	1.31168831168831	1.03710575139147	12.8073593073593	Distal Intergenic	1	178511931	178518024	6094	1	400798	uc001glx.1	36807	ENSG00000213057	C1orf220	chromosome 1 open reading frame 220 (putative)
chr6	6391420	6391919	500	*	4.78246753246753	1.23636363636364	2.24935064935065	8.27643784786642	2.05627705627706	3.09415584415584	1.71688311688312	147.428571428571	2.66790352504638	1.73160173160173	3.62770562770563	1.19666048237477	12.6688311688312	Intron (uc003mww.4/285780, intron 4 of 7)	6	6145759	6320924	175166	2	2162	uc011dib.2	-70496	ENSG00000124491	F13A1	coagulation factor XIII A chain
chr3	32013734	32014233	500	*	2.50649350649351	1.17142857142857	2.07012987012987	2.64192949907236	2.17099567099567	1.74350649350649	1.58961038961039	89.051948051948	1.98144712430427	1.53679653679654	1.25974025974026	2.45640074211503	1.71861471861472	Intron (uc011axf.2/114884, intron 1 of 10)	3	32023266	32033228	9963	1	344787	uc011axg.2	-9033	ENSG00000197385	ZNF860	zinc finger protein 860
chr2	65254181	65254680	500	*	5.72402597402597	1.98181818181818	3.01558441558442	3.00556586270872	2.08874458874459	1.44967532467532	2.24155844155844	243.944805194805	1.99443413729128	1.81385281385281	1.42857142857143	0.653061224489796	3.23376623376623	Distal Intergenic	2	65226582	65251000	24419	1	6509	uc002sdh.3	27599	ENSG00000115902	SLC1A4	solute carrier family 1 member 4
chr11	113710481	113710980	500	*	4.4788961038961	8.86233766233766	3.6987012987013	11.7235621521336	4.04761904761905	1.50811688311688	3.33506493506494	252.558441558442	1.24860853432282	2.47402597402597	2.61471861471861	1.35064935064935	4.57142857142857	Intron (uc001poh.3/57646, intron 5 of 24)	11	113668597	113700189	31593	2	57646	uc001pog.3	-10292	ENSG00000048028	USP28	ubiquitin specific peptidase 28
chr16	85789854	85790353	500	*	3.28896103896104	9.51168831168831	2.58181818181818	5.52133580705009	4.07359307359307	2.99025974025974	2.96623376623377	226.068181818182	5.75510204081633	4.99134199134199	2.57575757575758	3.89981447124304	5.58008658008658	Distal Intergenic	16	85741124	85784689	43566	2	404550	uc002fjc.4	-5165	ENSG00000154102	C16orf74	chromosome 16 open reading frame 74
chr2	165617714	165618213	500	*	2.62337662337662	6.22597402597403	4.63896103896104	6.08905380333952	2.96536796536797	1.34253246753247	2.94545454545455	259.402597402597	1.53803339517625	1.05194805194805	2.23376623376623	1.79777365491651	4.48484848484848	Intron (uc002ucp.3/22837, intron 1 of 13)	2	165541258	165581517	40260	2	22837	uc002uco.3	-36197	ENSG00000082438	COBLL1	cordon-bleu WH2 repeat protein like 1
chr8	61636843	61637342	500	*	2.06331168831169	3.86753246753247	6.05454545454545	3.76623376623377	1.77489177489178	3.76623376623377	4.45194805194805	57.0844155844156	2.5139146567718	5.5	1.62770562770563	6.45083487940631	3.01082251082251	Intron (uc003xue.3/55636, intron 1 of 37)	8	61653818	61780586	126769	1	55636	uc022aux.1	-16476	ENSG00000171316	CHD7	chromodomain helicase DNA binding protein 7
chr14	71824844	71825343	500	*	2.86038961038961	1.95064935064935	1.98961038961039	1.46753246753247	3.72077922077922	2.11850649350649	3.01558441558442	136.49025974026	1.6530612244898	1.9004329004329	2.19047619047619	3.83487940630798	6.12121212121212	Distal Intergenic	14	71865054	71865124	71	1	319139	uc001xmq.3	-39711	ENSG00000207444	SNORD56B	small nucleolar RNA, C/D box 56B
chr2	60580833	60581332	500	*	9.86201298701299	21.0077922077922	0.776623376623377	9.16512059369202	5.9025974025974	2.56818181818182	2.28831168831169	279.431818181818	1.63450834879406	2.53246753246753	3.16450216450216	1.06679035250464	2.71645021645022	Distal Intergenic	2	60614497	60614580	84	2	100616473	uc021vie.1	33248	ENSG00000266078	MIR4432	microRNA 4432
chr9	84742169	84742668	500	*	2.05032467532468	6.68051948051948	1.5974025974026	7.03710575139146	2.65800865800866	2.08928571428571	1.33246753246753	41.8636363636364	1.49165120593692	2.66883116883117	4.02597402597403	2.17625231910946	2.91774891774892	Distal Intergenic	9	84603687	84610171	6485	1	389763	uc004amn.3	138482	ENSG00000214929	SPATA31D1	SPATA31 subfamily D member 1
chr3	105572868	105573367	500	*	4.89772727272727	5.24155844155844	48.2805194805195	1.94805194805195	33.1017316017316	1.46103896103896	17.8103896103896	646.214285714286	3.10018552875696	2.17748917748918	3.92207792207792	3.13729128014842	2.2012987012987	Intron (uc003dwc.3/868, intron 2 of 18)	3	105377109	105587887	210779	2	868	uc003dwc.3	14520	ENSG00000114423	CBLB	Cbl proto-oncogene B
chr20	32193895	32194394	500	*	4.2224025974026	4.84935064935065	3.67012987012987	2.59554730983302	0.915584415584416	0.823051948051948	1.45454545454545	49.0487012987013	2.84786641929499	1.72077922077922	1.0995670995671	1.31725417439703	7.07792207792208	Intron (uc010zug.1/9139, intron 1 of 8)	20	32188131	32237836	49706	1	9139	uc002wzj.1	5764	ENSG00000078699	CBFA2T2	CBFA2/RUNX1 partner transcriptional co-repressor 2
chr2	85619507	85620006	500	*	3.69155844155844	11.1012987012987	23.3558441558442	7.16512059369202	16.5649350649351	16.8327922077922	33.3064935064935	241.717532467532	35.1020408163265	4.68831168831169	7.61471861471861	5.66975881261596	5.22943722943723	Downstream (1-2kb)	2	85622435	85628806	6372	2	822	uc010fgj.1	8800	ENSG00000042493	CAPG	capping actin protein, gelsolin like
chr1	110927586	110928085	500	*	6.05194805194805	22.4207792207792	0.618181818181818	2.33209647495362	2.68181818181818	2.4237012987013	2.43896103896104	188.779220779221	2.87384044526902	1.4978354978355	2.82251082251082	2.34322820037106	5.43722943722944	Intron (uc001dzo.2/9122, intron 2 of 8)	1	110905473	110933704	28232	2	9122	uc001dzo.2	5619	ENSG00000168679	SLC16A4	solute carrier family 16 member 4
chr5	163184400	163184899	500	*	5.53084415584416	3.21298701298701	24.5142857142857	4.84972170686456	378.099567099567	1.80194805194805	10.8025974025974	13.8116883116883	2.03525046382189	1.56926406926407	3.07792207792208	1.61224489795918	2.17532467532468	Distal Intergenic	5	162944463	162946359	1897	1	27430	uc003lzm.4	239937	ENSG00000038274	MAT2B	methionine adenosyltransferase 2B
chr6	170753220	170753719	500	*	6.42532467532468	10.1324675324675	22.2285714285714	3.25046382189239	152.906926406926	1.02272727272727	2.77402597402597	9.95779220779221	3.16141001855288	3.04112554112554	2.01298701298701	2.0760667903525	4.24675324675325	Distal Intergenic	6	170657239	170697581	40343	1	84498	uc010kla.1	95981	ENSG00000112584	FAM120B	family with sequence similarity 120B
chr18	19973081	19973580	500	*	3.72077922077922	4.3012987012987	20.6909090909091	0.50834879406308	90.7164502164502	0.998376623376623	3.57402597402597	1.6461038961039	1.44341372912801	1.8008658008658	1.6969696969697	2.24675324675325	3.37229437229437	Distal Intergenic	18	19993564	19997878	4315	2	64693	uc002ktv.1	24298	ENSG00000212710	CTAGE1	cutaneous T cell lymphoma-associated antigen 1
chr2	222272438	222272937	500	*	4.39448051948052	1.52727272727273	10.0935064935065	1.03896103896104	81.8852813852814	1.8538961038961	2.25194805194805	2.18831168831169	1.5974025974026	2.86796536796537	0.627705627705628	1.04823747680891	5.43722943722944	Distal Intergenic	2	222289929	222437001	147073	2	2043	uc002vmr.2	164064	ENSG00000116106	EPHA4	EPH receptor A4
chr2	70728281	70728780	500	*	3.31980519480519	2.34805194805195	5.28831168831169	1.43970315398887	56.2121212121212	0.926948051948052	1.65974025974026	4.67857142857143	0.99443413729128	1.71861471861472	0.627705627705628	1.45269016697588	1.15151515151515	Intron (uc010fdq.3/7039, intron 2 of 5)	2	70674412	70780770	106359	2	7039	uc010fdq.3	51990	ENSG00000163235	TGFA	transforming growth factor alpha
chr17	59372121	59372620	500	*	5.15097402597403	3.19220779220779	6.55844155844156	1.05194805194805	69.7683982683983	2.12337662337662	3.24675324675325	2.5974025974026	2.31725417439703	1.95238095238095	2.63203463203463	2.66233766233766	4.80519480519481	Intron (uc002iyu.4/54828, intron 22 of 23)	17	59322577	59470199	147623	1	54828	uc002izc.4	49544	ENSG00000141376	BCAS3	BCAS3 microtubule associated cell migration factor
chr9	77710454	77710953	500	*	4.52922077922078	3.12207792207792	31.3792207792208	1.63636363636364	216.166666666667	12.9025974025974	10.9402597402597	2.87987012987013	4.34879406307978	2.02597402597403	4.46753246753247	1.6178107606679	5.92640692640693	Intron (uc004ajv.4/26578, intron 1 of 9)	9	77703501	77762114	58614	1	26578	uc004ajx.4	6953	ENSG00000134996	OSTF1	osteoclast stimulating factor 1
chr5	110920281	110920780	500	*	3.31655844155844	1.77922077922078	20.0909090909091	4.28571428571429	256.829004329004	2.69805194805195	3.05454545454545	3.29545454545455	3.37662337662338	2.1038961038961	1.6969696969697	0.653061224489796	5.04761904761905	Intron (uc021ych.1/100505678, intron 1 of 6)	5	110834022	110848233	14212	2	134429	uc003kpi.1	-72048	ENSG00000164211	STARD4	StAR related lipid transfer domain containing 4
chr16	387899	388398	500	*	9.30357142857143	6.82337662337662	7.12467532467533	6.94619666048237	144.608225108225	3.73701298701299	3.91688311688312	9.61688311688312	4.44712430426716	1.67965367965368	4.3030303030303	1.91836734693878	17.2142857142857	Intron (uc002cgp.2/8312, intron 2 of 10)	16	238974	385566	146593	2	55692	uc021szo.1	-2333	ENSG00000007392	LUC7L	LUC7 like
chr5	32809822	32810321	500	*	2.2775974025974	3.0051948051948	6.9038961038961	1.25046382189239	70.1212121212121	1.40909090909091	1.8	1.42207792207792	4.04638218923933	1.30735930735931	3.41991341991342	1.90909090909091	2.34632034632035	Distal Intergenic	5	32711438	32791830	80393	1	4883	uc003jhv.3	98384	ENSG00000113389	NPR3	natriuretic peptide receptor 3
chr15	95437239	95437738	500	*	3.99512987012987	2.2987012987013	5.65974025974026	0.74025974025974	72.1190476190476	0.678571428571429	1.96883116883117	0.857142857142857	0.200371057513915	0.935064935064935	0.627705627705628	0.653061224489796	3.01298701298701	Distal Intergenic	15	95398592	95400293	1702	1	440311	uc031quc.1	38647	ENSG00000277654	LOC440311	NOP53 ribosome biogenesis factor pseudogene
chr1	162383558	162384057	500	*	2.12337662337662	1.64155844155844	3.58701298701299	0.970315398886827	88.6688311688312	0.592532467532468	1.62337662337662	1.46428571428571	1.33209647495362	1.08441558441558	1.31168831168831	0.820037105751391	4.64502164502164	Promoter (1-2kb)	1	162365056	162381928	16873	2	117157	uc001gca.1	-1630	ENSG00000198574	SH2D1B	SH2 domain containing 1B
chr2	118688319	118688818	500	*	5.04545454545454	1.05974025974026	18.6025974025974	2.23005565862709	225.049783549784	2.16233766233766	5.27792207792208	3.0974025974026	2.73469387755102	2.38528138528139	2.01298701298701	2.41187384044527	4.25541125541126	Exon (uc002tlj.3/54520, exon 23 of 24)	2	118673054	118771739	98686	2	54520	uc002tlj.3	82921	ENSG00000125633	CCDC93	coiled-coil domain containing 93
chr5	159724734	159725233	500	*	3.7224025974026	2.39220779220779	4.87532467532468	1.58070500927644	151.703463203463	3.52597402597403	2.56623376623377	4.17532467532468	4.01669758812616	2.81385281385281	1.57575757575758	2.10760667903525	5.51948051948052	Intron (uc003lyb.1/79616, intron 2 of 6)	5	159678671	159739573	60903	2	79616	uc003lyb.1	14340	ENSG00000135083	CCNJL	cyclin J like
chr17	65403766	65404265	500	*	3.46103896103896	1.55844155844156	38.0103896103896	0.920222634508349	145.361471861472	0.594155844155844	5.87272727272727	0.853896103896104	0.825602968460111	0.922077922077922	1.82683982683983	1.11873840445269	2.96320346320346	Intron (uc002jgb.4/26207, intron 1 of 9)	17	65373397	65693379	319983	1	26207	uc002jgc.4	30369	ENSG00000154217	PITPNC1	phosphatidylinositol transfer protein cytoplasmic 1
chr7	3146979	3147478	500	*	4.20454545454546	1.8025974025974	19.9090909090909	1.7569573283859	218.593073593074	1.12987012987013	2.91168831168831	1.72727272727273	1.55658627087199	0.634199134199134	2.58441558441558	0.968460111317254	4.01082251082251	Distal Intergenic	7	2945710	3083509	137800	2	84433	uc003smv.3	-63470	ENSG00000198286	CARD11	caspase recruitment domain family member 11
chr10	7285057	7285556	500	*	3.24025974025974	4.13246753246753	40.3324675324675	1.44155844155844	277.679653679654	1.11525974025974	6.43636363636364	3.37337662337662	1.08719851576994	1.34199134199134	2.04761904761905	1.46382189239332	6.33982683982684	Exon (uc009xio.2/57713, exon 9 of 21)	10	7200586	7451303	250718	2	57713	uc009xio.2	165747	ENSG00000198879	SFMBT2	Scm like with four mbt domains 2
chr11	121355875	121356374	500	*	3.53896103896104	1.17142857142857	59.9844155844156	1.75139146567718	232.963203463203	0.681818181818182	12.9246753246753	2.5487012987013	2.30055658627087	3.0021645021645	0.878787878787879	0.74025974025974	2.35497835497836	Intron (uc001pxx.3/6653, intron 3 of 47)	11	121322912	121504471	181560	1	6653	uc001pxx.3	32963	ENSG00000137642	SORL1	sortilin related receptor 1
chr17	2088743	2089242	500	*	2.29058441558442	1.41818181818182	6.77402597402597	0.499072356215213	53.5238095238095	0.839285714285714	2.32467532467532	4.12012987012987	0.883116883116883	0.841991341991342	0.627705627705628	1.02040816326531	2.78354978354978	Intron (uc010vqv.1/23293, intron 4 of 10)	17	1963133	2140141	177009	2	23293	uc010vqv.1	50899	ENSG00000070366	SMG6	SMG6 nonsense mediated mRNA decay factor
chr5	95242953	95243452	500	*	6.51298701298701	5.93766233766234	73.1896103896104	2.8682745825603	225.335497835498	3.07305194805195	14.5558441558442	7.12012987012987	2.48423005565863	3.8030303030303	4.85714285714286	5.68831168831169	6.77922077922078	Intron (uc003klr.4/22936, intron 4 of 11)	5	95220802	95297775	76974	2	22936	uc003klr.4	54323	ENSG00000118985	ELL2	elongation factor for RNA polymerase II 2
chr2	160138226	160138725	500	*	3.24837662337662	6.39480519480519	14.5272727272727	3.03525046382189	91.7792207792208	1.14123376623377	4.9012987012987	13.0032467532468	1.08719851576994	2.35064935064935	3.08658008658009	1.76066790352505	2.4025974025974	Intron (uc002uaj.4/151525, intron 2 of 10)	2	160092304	160143063	50760	2	151525	uc002uaj.4	4338	ENSG00000196151	WDSUB1	WD repeat, sterile alpha motif and U-box domain containing 1
chr20	25963263	25963762	500	*	1.61038961038961	0.914285714285714	14.612987012987	0.504638218923933	67.3311688311688	4.23863636363636	1.65974025974026	0.435064935064935	1.01669758812616	1.71645021645022	1.82683982683983	1.28571428571429	2.66450216450216	Distal Intergenic	20	25990435	26002430	11996	1	100134868	uc002wvg.4	-26673	NA	LOC100134868	uncharacterized LOC100134868
chr12	129298378	129298877	500	*	4.61363636363636	3.51948051948052	12.9948051948052	1.83487940630798	91.6147186147186	1.23376623376623	1.02337662337662	3.66883116883117	0.905380333951763	2.14285714285714	1.25974025974026	2.17439703153989	3.05844155844156	Exon (uc001uhw.3/uc001uhw.3, exon 1 of 1)	12	129277739	129308541	30803	2	121260	uc001uhu.2	9664	ENSG00000139370	SLC15A4	solute carrier family 15 member 4
chr4	101430474	101430973	500	*	2.2775974025974	2.44675324675325	8.43636363636364	1.10018552875696	56.8679653679654	1.32792207792208	1.63896103896104	2.12337662337662	0.697588126159555	3.15584415584416	0.878787878787879	1.35992578849722	5.37662337662338	Intron (uc003hvr.3/51705, intron 1 of 11)	4	101316498	101439250	122753	2	51705	uc003hvr.3	8277	ENSG00000164035	EMCN	endomucin
chr18	74804594	74805093	500	*	8.69805194805195	3.66233766233766	16.5792207792208	2.1113172541744	127.255411255411	1.7288961038961	7.51428571428571	4.93181818181818	5.16512059369202	2.5974025974026	3.48917748917749	3.19851576994434	8.48051948051948	Intron (uc010xfd.2/4155, intron 2 of 8)	18	74690789	74844774	153986	2	4155	uc010xfd.2	39681	ENSG00000197971	MBP	myelin basic protein
chr1	162370552	162371051	500	*	1.75487012987013	1.93506493506493	7.23896103896104	1.93320964749536	144.034632034632	1.6461038961039	2.05974025974026	3.71103896103896	1.52319109461967	1.61688311688312	2.76190476190476	2.22448979591837	2.27705627705628	Intron (uc001gbz.1/117157, intron 2 of 3)	1	162365056	162381928	16873	2	117157	uc001gbz.1	10877	ENSG00000198574	SH2D1B	SH2 domain containing 1B
chr13	53573367	53573866	500	*	6.93181818181818	7.34025974025974	14.3376623376623	8.11873840445269	89.465367965368	2.57305194805195	4.09090909090909	2.95454545454546	3.71243042671614	2.83549783549784	4.62337662337662	5.56771799628943	10.3874458874459	Distal Intergenic	13	53602876	53626184	23309	1	10562	uc001vhk.2	-29010	ENSG00000102837	OLFM4	olfactomedin 4
chr11	24333995	24334494	500	*	4.48214285714286	15.4311688311688	25.2597402597403	4.87940630797774	338.554112554113	2.59090909090909	4.48311688311688	5.92532467532468	3.3543599257885	2.36363636363636	4.37229437229437	5.53061224489796	5.14069264069264	Distal Intergenic	11	24518516	25104186	585671	1	338645	uc001mqs.3	-184022	ENSG00000187398	LUZP2	leucine zipper protein 2
chr3	142965956	142966455	500	*	9.09902597402597	5.84155844155844	17.212987012987	2.06679035250464	151.74025974026	2.14123376623377	5.05974025974026	5.78246753246753	3.50463821892393	1.05411255411255	1.76190476190476	3.51020408163265	5.48051948051948	Distal Intergenic	3	143061088	143065913	4826	1	100885796	uc031sbu.1	-94633	ENSG00000240012	SLC9A9-AS1	SLC9A9 antisense RNA 1
chr7	139573739	139574238	500	*	9.57467532467532	1.52467532467532	17.1376623376623	1.39146567717996	100.352813852814	1.4724025974026	1.88051948051948	1.78571428571429	0.987012987012987	1.49350649350649	2.51082251082251	1.20964749536178	2.95238095238095	Intron (uc003vvh.3/6916, intron 6 of 16)	7	139529111	139613828	84718	1	6916	uc011kqx.1	44628	ENSG00000059377	TBXAS1	thromboxane A synthase 1
chr8	119213365	119213864	500	*	10.2597402597403	3.9974025974026	21.6337662337662	1.92578849721707	99.6558441558442	1.44967532467532	5.90649350649351	5.98376623376623	1.54916512059369	1.92640692640693	2.76190476190476	2.32467532467532	4.74675324675325	Intron (uc010mda.1/401474, intron 4 of 4)	8	118811602	119124058	312457	2	2131	uc003yok.1	-89307	ENSG00000182197	EXT1	exostosin glycosyltransferase 1
chr2	242867423	242867922	500	*	2.51785714285714	2.82597402597403	10.7532467532468	1.18367346938776	75.0909090909091	3.11850649350649	6.8987012987013	2.75	3.08719851576994	1.02813852813853	2.25541125541126	0.727272727272727	2.77489177489177	Distal Intergenic	2	242811886	242815482	3597	1	285093	uc010fzu.1	55537	ENSG00000188011	RTP5	receptor transporter protein 5 (putative)
chr10	34637789	34638288	500	*	2.62987012987013	2.78701298701299	28.1948051948052	1.21892393320965	295.478354978355	2.16558441558442	3.45194805194805	2.89285714285714	1.28200371057514	1.32683982683983	1.82683982683983	1.11873840445269	1.82251082251082	Intron (uc010qej.2/56288, intron 14 of 24)	10	34606035	34673182	67148	2	56288	uc001ixs.1	34894	ENSG00000148498	PARD3	par-3 family cell polarity regulator
chr18	67390642	67391141	500	*	4.80844155844156	7.64155844155844	33.0519480519481	2.27829313543599	201.277056277056	2.84253246753247	12.4077922077922	6.76948051948052	3.03339517625232	2.61904761904762	3.06060606060606	1.80333951762523	3.65584415584416	Intron (uc002lkl.3/220164, intron 5 of 7)	18	67530193	67615089	84897	2	10666	uc010dqo.3	223948	ENSG00000150637	CD226	CD226 molecule
chr18	43916227	43916726	500	*	3.74837662337662	3.41818181818182	15.3298701298701	4.69944341372913	89.3961038961039	8.09090909090909	5.18181818181818	1.81493506493507	4.93135435992579	6.18398268398268	2.12121212121212	5.78107606679035	2.45670995670996	Exon (uc031rie.1/494470, exon 2 of 2)	18	43914187	44040783	126597	1	494470	uc010dnn.2	2040	ENSG00000141622	RNF165	ring finger protein 165
chr5	11672734	11673233	500	*	7.65097402597403	3.70909090909091	10.5948051948052	2.27643784786642	79.5562770562771	1.53084415584416	4.17142857142857	3.63961038961039	1.87198515769944	0.683982683982684	0.748917748917749	2.60111317254174	9.57142857142857	Intron (uc003jfa.1/1501, intron 2 of 21)	5	10971952	11588960	617009	2	1501	uc011cmy.1	-83774	ENSG00000169862	CTNND2	catenin delta 2
chr5	126152294	126152793	500	*	6.14448051948052	4.7974025974026	50.7324675324675	1.57142857142857	162.480519480519	2.41071428571429	11.5038961038961	5.42857142857143	5.23562152133581	2.07142857142857	0.748917748917749	1.89053803339518	1.29437229437229	Intron (uc003kud.2/4001, intron 5 of 10)	5	126112845	126172712	59868	1	4001	uc011cxb.2	39449	ENSG00000113368	LMNB1	lamin B1
chr2	64870849	64871348	500	*	5.59253246753247	7.8025974025974	61.6545454545455	8.32467532467532	289.621212121212	5.76623376623377	10.5506493506494	13.2142857142857	7.83302411873841	9.99134199134199	14.7142857142857	8.55658627087198	10.4025974025974	Intron (uc002sde.2/9792, intron 1 of 1)	2	64858755	64881046	22292	2	9792	uc002sde.2	9698	ENSG00000179833	SERTAD2	SERTA domain containing 2
chr7	92293451	92293950	500	*	10.2061688311688	3.60519480519481	41.7584415584416	6.14100185528757	463.307359307359	12.0844155844156	24.7480519480519	2.57467532467532	13.6586270871985	5.61255411255411	5.95238095238095	2.88311688311688	3.90692640692641	Intron (uc011khw.2/1021, intron 5 of 7)	7	92190072	92219706	29635	2	257415	uc022ahf.1	-73745	ENSG00000234545	FAM133B	family with sequence similarity 133 member B
chr10	89820459	89820958	500	*	2.2775974025974	4.83376623376623	14.0025974025974	2.99443413729128	107.74025974026	0.943181818181818	5.74805194805195	3.54545454545455	1.35807050092764	1.9047619047619	2.50649350649351	2.16512059369202	5.94372294372294	Distal Intergenic	10	89623195	89728532	105338	1	5728	uc021pvw.1	197264	ENSG00000171862	PTEN	phosphatase and tensin homolog
chr10	21015258	21015757	500	*	7.24188311688312	1.71688311688312	6.43376623376624	1.51020408163265	129.132034632035	1.3262987012987	3.00519480519481	3.61363636363636	1.27458256029685	1.03030303030303	2.51082251082251	1.68274582560297	3.95670995670996	Distal Intergenic	10	21068903	21186531	117629	2	10529	uc001iqi.3	170774	ENSG00000078114	NEBL	nebulette
chr2	239094138	239094637	500	*	2.3961038961039	1.69090909090909	17.1948051948052	1.84601113172542	74.9307359307359	0.909090909090909	2.33766233766234	0.974025974025974	2.17625231910946	1.81818181818182	1.57575757575758	1.45083487940631	4.13419913419913	Intron (uc002vxv.3/80895, intron 5 of 11)	2	239079043	239112324	33282	2	80895	uc002vxv.3	17687	ENSG00000132323	ILKAP	ILK associated serine/threonine phosphatase
chr2	8400266	8400765	500	*	2.12824675324675	1.91948051948052	3.82077922077922	1.5621521335807	80.8679653679654	1.86525974025974	1.55324675324675	1.78246753246753	2.23747680890538	1.62987012987013	2.01298701298701	1.84786641929499	10.3268398268398	Intron (uc010eww.2/339789, intron 7 of 8)	2	8147901	8468549	320649	2	339789	uc010eww.2	67784	ENSG00000236790	LINC00299	long intergenic non-protein coding RNA 299
chr2	8201259	8201758	500	*	7.24350649350649	2.75844155844156	12.561038961039	2.25231910946197	78.6212121212121	4.17207792207792	5.41818181818182	3.64935064935065	3.30055658627087	2.05627705627706	1.45021645021645	1.53061224489796	8.04978354978355	Intron (uc010eww.2/339789, intron 7 of 8)	2	8062556	8116977	54422	2	339788	uc010yit.3	-84282	ENSG00000235665	LINC00298	long intergenic non-protein coding RNA 298
chr1	104599832	104600331	500	*	3.51136363636364	2.72987012987013	18.4831168831169	2.79220779220779	236.212121212121	1.08279220779221	7.38441558441558	16.1785714285714	1.6456400742115	2.62554112554113	0.878787878787879	1.25974025974026	2.8008658008658	Distal Intergenic	1	104615645	104619693	4049	1	100129138	uc021oqw.1	-15314	ENSG00000215869	LOC100129138	THAP domain containing 3 pseudogene
chr17	28538301	28538800	500	*	4.42694805194805	3.43116883116883	8.83896103896104	1.80148423005566	62.1623376623377	0.501623376623377	3.82337662337662	3.5	2.32282003710575	1.10822510822511	2.04761904761905	1.00556586270872	4.51731601731602	Promoter (<=1kb)	17	28521337	28538442	17106	2	6532	uc010csg.4	0	ENSG00000108576	SLC6A4	solute carrier family 6 member 4
chr16	81884829	81885328	500	*	3.91396103896104	2.38181818181818	24.4051948051948	1.54730983302412	85.9458874458874	1.89448051948052	1.05974025974026	5.75324675324675	1.60853432282004	1.67532467532468	0.627705627705628	2.05751391465677	3.46969696969697	Intron (uc002fgt.3/5336, intron 2 of 32)	16	81819351	81955215	135865	1	5336	uc010chg.1	65478	ENSG00000197943	PLCG2	phospholipase C gamma 2
chr13	43154720	43155219	500	*	3.47727272727273	4.11948051948052	5.00779220779221	1.12615955473098	60.9047619047619	0.775974025974026	4.15844155844156	7.30194805194805	0.695732838589982	2.46536796536797	1.94372294372294	1.17439703153989	3.47835497835498	Intron (uc001uyt.2/8600, intron 3 of 6)	13	43148291	43182149	33859	1	8600	uc001uyu.2	6429	ENSG00000120659	TNFSF11	TNF superfamily member 11
chr20	20196645	20197144	500	*	3.94480519480519	2.32727272727273	93.225974025974	1.87940630797774	313.134199134199	1.71915584415584	28.0935064935065	2.93506493506494	1.96846011131725	2.96969696969697	3.25541125541126	2.78664192949907	3.03246753246753	Intron (uc010zse.2/26074, intron 17 of 21)	20	20202584	20246261	43678	1	26074	uc002wrv.3	-5440	ENSG00000089101	CFAP61	cilia and flagella associated protein 61
chr2	41685270	41685769	500	*	1.70454545454545	2.82077922077922	8.96103896103896	2.62708719851577	70.2294372294372	3.14123376623377	2.95324675324675	2.50324675324675	1.86456400742115	6.4004329004329	3.82683982683983	6.69202226345084	2.1038961038961	Distal Intergenic	2	42104695	42121186	16492	1	388942	uc002rse.3	-418926	ENSG00000214691	LINC01913	long intergenic non-protein coding RNA 1913
chr2	217731187	217731686	500	*	6.92857142857143	4.22597402597403	24.387012987013	1.73098330241187	110.398268398268	1.5	7.9038961038961	5.03246753246753	2.27643784786642	1.11688311688312	2.30735930735931	1.3191094619666	2.45021645021645	Exon (uc002vgl.3/uc002vgl.3, exon 2 of 2)	2	217724182	217724782	601	2	7141	uc002vgk.3	-6405	ENSG00000118245	TNP1	transition protein 1
chr3	4790240	4790739	500	*	5.38961038961039	4.40779220779221	28.6701298701299	19.1298701298701	141.967532467532	11.5422077922078	5.9012987012987	9.62012987012987	13.1372912801484	4.75324675324675	3.07792207792208	4.26159554730983	19.7229437229437	Intron (uc003bqc.3/3708, intron 43 of 60)	3	4790878	4793274	2397	2	100126791	uc003bqd.3	2535	ENSG00000235947	EGOT	eosinophil granule ontogeny transcript
chr2	48373721	48374220	500	*	10.8733766233766	2.03896103896104	19.8285714285714	1.9721706864564	104.24025974026	3.60551948051948	5.28311688311688	2.75	5.71614100185529	2.22077922077922	2.23376623376623	2.11873840445269	5.91991341991342	Distal Intergenic	2	48541795	48606434	64640	1	3344	uc002rwh.1	-167575	ENSG00000170802	FOXN2	forkhead box N2
chr8	40629021	40629520	500	*	2.51461038961039	4.28831168831169	3.36363636363636	7.58812615955473	66.0844155844156	3.24188311688312	2.62597402597403	0.633116883116883	1.33766233766234	3.95887445887446	11.8484848484848	7.07050092764378	2.54761904761905	Intron (uc003xnr.3/79698, intron 2 of 6)	8	40388111	40755343	367233	2	79698	uc003xnr.3	125823	ENSG00000165061	ZMAT4	zinc finger matrin-type 4
chr5	34077747	34078246	500	*	1.82792207792208	1.02597402597403	1.21038961038961	0.322820037105751	33.1363636363636	1.69480519480519	1.47012987012987	0.438311688311688	2.41187384044527	0.634199134199134	0.627705627705628	0.974025974025974	1.02597402597403	Distal Intergenic	5	34017963	34043371	25409	2	114899	uc003jio.3	-34376	ENSG00000082196	C1QTNF3	C1q and TNF related 3
chr13	49284264	49284763	500	*	5.19155844155844	1.46493506493506	13.8337662337662	0.970315398886827	70.1861471861472	3.00811688311688	4.30909090909091	4.92207792207792	1.6252319109462	0.647186147186147	0.627705627705628	3.00185528756957	3.82034632034632	Distal Intergenic	13	49280954	49281994	1041	1	57105	uc021rjl.1	3310	ENSG00000152207	CYSLTR2	cysteinyl leukotriene receptor 2
chr8	103647957	103648456	500	*	8.31331168831169	2.01298701298701	37.6077922077922	2.75324675324675	100.099567099567	1.52435064935065	4.27532467532468	3.11038961038961	2.27272727272727	3.07359307359307	2.70995670995671	2.43784786641929	4.08008658008658	Distal Intergenic	8	103661005	103666168	5164	2	7071	uc011lhj.1	17712	ENSG00000155090	KLF10	Kruppel like factor 10
chr12	74875851	74876350	500	*	4.65909090909091	7.31428571428571	44.4727272727273	3.56771799628943	130.049783549784	1.55032467532468	13.2103896103896	2.69480519480519	2.64378478664193	5.08008658008658	3.25541125541126	3.16883116883117	1.83766233766234	Distal Intergenic	12	74931551	74935232	3682	1	552889	uc001sxd.4	-55201	ENSG00000253719	ATXN7L3B	ataxin 7 like 3B
chr3	149173713	149174212	500	*	2.99675324675325	1.08831168831169	4.50649350649351	1.28014842300557	61.3138528138528	2.70941558441558	2.80779220779221	1.89285714285714	3.83487940630798	0.989177489177489	1.82683982683983	4.28385899814471	4.73593073593074	Distal Intergenic	3	149192368	149221181	28814	1	7104	uc003exd.2	-18156	ENSG00000169903	TM4SF4	transmembrane 4 L six family member 4
chr18	32269638	32270137	500	*	2.77435064935065	2.44415584415584	20.3454545454545	1.22077922077922	148.145021645022	1.37175324675325	6.82857142857143	2.47727272727273	5.87384044526902	1.17748917748918	1.30735930735931	1.74397031539889	1.68614718614719	Intron (uc002kxu.2/1837, intron 2 of 12)	18	32290196	32448778	158583	1	1837	uc002kyb.4	-20059	ENSG00000134769	DTNA	dystrobrevin alpha
chr12	94247773	94248272	500	*	8.56006493506493	1.67532467532468	25.3350649350649	5.51948051948052	185.699134199134	4.21103896103896	11.0753246753247	3.20454545454545	2.79962894248608	2.06926406926407	2.23376623376623	2.00556586270872	22.6277056277056	Intron (uc010sur.1/8738, intron 2 of 2)	12	94071151	94288616	217466	1	8738	uc010sus.1	176622	ENSG00000169372	CRADD	CASP2 and RIPK1 domain containing adaptor with death domain
chr14	99930311	99930810	500	*	5.8262987012987	2.47012987012987	2.06753246753247	2.26345083487941	41.5562770562771	1.40097402597403	2.65454545454545	0.675324675324675	2.36920222634508	0.993506493506493	1.30735930735931	1.54916512059369	4.07575757575758	Intron (uc031qqj.1/84193, intron 2 of 12)	14	99864083	99946581	82499	2	84193	uc031qqj.1	15771	ENSG00000183576	SETD3	SET domain containing 3, actin histidine methyltransferase
chr7	7276760	7277259	500	*	6.53084415584416	2.12467532467532	12.0103896103896	2.05751391465677	111.164502164502	3.5	6.10649350649351	1.76948051948052	4.16141001855288	2.25974025974026	1.82683982683983	1.63821892393321	2.64069264069264	Intron (uc003srb.3/56913, intron 2 of 3)	7	7273934	7278595	4662	1	56913	uc010kto.2	2826	ENSG00000106392	C1GALT1	core 1 synthase, glycoprotein-N-acetylgalactosamine 3-beta-galactosyltransferase 1
chr18	6269873	6270372	500	*	3.59253246753247	6.51688311688312	10.4831168831169	12.5788497217069	159.125541125541	33.9529220779221	4.96883116883117	6.70779220779221	3.74211502782931	13.7359307359307	12.8398268398268	9.35064935064935	5.93939393939394	Intron (uc002kmy.4/91133, intron 2 of 16)	18	5954705	6311655	356951	2	91133	uc002kmy.4	41283	ENSG00000154655	L3MBTL4	L3MBTL histone methyl-lysine binding protein 4
chr22	22043729	22044228	500	*	4.1737012987013	1.67012987012987	15.7350649350649	1.56586270871985	71.7034632034632	1.90422077922078	5.34025974025974	1.00324675324675	2.37105751391466	1.65584415584416	0.627705627705628	1.30797773654917	3.12554112554113	Intron (uc010gtj.1/23759, intron 15 of 20)	22	22039927	22052202	12276	1	23759	uc002zvk.4	3802	ENSG00000100023	PPIL2	peptidylprolyl isomerase like 2
chr20	20188421	20188920	500	*	2.21266233766234	7.30909090909091	27.9376623376623	1.70315398886827	146.668831168831	1.56006493506493	5.81038961038961	2.77597402597403	1.71985157699443	3.23593073593074	1.0995670995671	2.15398886827458	1.22510822510823	Intron (uc010zse.2/26074, intron 17 of 21)	20	20202584	20246261	43678	1	26074	uc002wrv.3	-13664	ENSG00000089101	CFAP61	cilia and flagella associated protein 61
chr12	74874801	74875300	500	*	4.70616883116883	4.48051948051948	18.9194805194805	1.50649350649351	103.880952380952	1.1737012987013	3.3012987012987	3.81168831168831	1.1317254174397	2.995670995671	2.01298701298701	2.04267161410019	2.35064935064935	Distal Intergenic	12	74931551	74935232	3682	1	552889	uc001sxd.4	-56251	ENSG00000253719	ATXN7L3B	ataxin 7 like 3B
chr13	88794850	88795349	500	*	3.37012987012987	2.92207792207792	17.561038961039	3.06122448979592	70.2683982683983	1.20616883116883	4.01818181818182	9.05194805194805	2.82003710575139	2.05411255411255	3.44155844155844	3.60482374768089	2.74458874458874	Distal Intergenic	13	89193084	89197764	4681	1	100874168	uc031qmp.1	-397735	NA	LINC00433	long intergenic non-protein coding RNA 433
chr2	232248319	232248818	500	*	7.68019480519481	7.90649350649351	66.9922077922078	21.7903525046382	401.489177489177	16.625	6.23896103896104	10.3863636363636	4.61966604823748	1.9004329004329	4.58008658008658	2.36920222634508	10.6645021645022	Distal Intergenic	2	232260335	232265875	5541	1	93010	uc002vrs.3	-11517	ENSG00000156966	B3GNT7	UDP-GlcNAc:betaGal beta-1,3-N-acetylglucosaminyltransferase 7
chr3	3614978	3615477	500	*	3.83928571428571	3.23376623376623	7.41038961038961	4.64378478664193	93.1060606060606	3.40422077922078	3.07792207792208	0.668831168831169	2.04267161410019	9.14069264069264	3.05627705627706	7.33580705009277	3.90692640692641	Distal Intergenic	3	3841121	3889387	48267	1	57633	uc003bpt.4	-225644	ENSG00000175928	LRRN1	leucine rich repeat neuronal 1
chr7	66255201	66255700	500	*	3.51948051948052	2.2961038961039	2.04675324675325	3.42671614100185	114.984848484848	2.43668831168831	1.43116883116883	3.92207792207792	3.12059369202226	2.46753246753247	3.3030303030303	1.59369202226345	4.73376623376623	Intron (uc003tvf.3/27342, intron 7 of 12)	7	66236870	66276448	39579	1	27342	uc003tvi.3	18331	ENSG00000154710	RABGEF1	RAB guanine nucleotide exchange factor 1
chr13	53568142	53568641	500	*	3.11525974025974	4.11168831168831	5.46753246753247	3.11873840445269	78.1298701298701	5.43506493506493	0.779220779220779	2.17532467532468	3.41743970315399	6.47835497835498	4.19047619047619	6.74397031539889	2.20995670995671	Distal Intergenic	13	53602876	53626184	23309	1	10562	uc001vhk.2	-34235	ENSG00000102837	OLFM4	olfactomedin 4
chr6	131845742	131846241	500	*	1.99512987012987	1.31688311688312	50.7454545454545	2.25788497217069	157.668831168831	2.25487012987013	26.4207792207792	4.18181818181818	1.77551020408163	1.08225108225108	1.82251082251082	2.01669758812616	3.29004329004329	Distal Intergenic	6	131894344	131905465	11122	1	383	uc003qco.2	-48103	ENSG00000118520	ARG1	arginase 1
chr5	173873428	173873927	500	*	5.59253246753247	4.03636363636364	11.8207792207792	1.2430426716141	100.147186147186	0.920454545454545	4.57402597402597	4.14285714285714	0.421150278293135	1.04545454545455	1.57575757575758	1.04823747680891	6.88095238095238	Distal Intergenic	5	174151575	174157902	6328	1	4488	uc003mcy.3	-277648	ENSG00000120149	MSX2	msh homeobox 2
chr2	103748944	103749443	500	*	6.31980519480519	5.06753246753247	16.3064935064935	2.63636363636364	241.666666666667	4.40584415584416	8.28571428571428	11.3571428571429	5.77179962894249	2.35497835497836	3.22510822510822	4.17068645640074	7.06277056277056	Distal Intergenic	2	103414225	103434138	19914	1	130827	uc010ywe.3	334719	ENSG00000170417	TMEM182	transmembrane protein 182
chr14	25100942	25101441	500	*	4.12012987012987	1.82857142857143	25.1194805194805	2.12244897959184	102.108225108225	1.24512987012987	6.03896103896104	11.987012987013	2.62152133580705	1.25541125541126	1.62770562770563	3.0760667903525	5.43939393939394	Promoter (1-2kb)	14	25100161	25103432	3272	2	3002	uc001wps.2	1991	ENSG00000100453	GZMB	granzyme B
chr8	40607062	40607561	500	*	3.07142857142857	2.42337662337662	5.22077922077922	0.901669758812616	46.6666666666667	1.28571428571429	1.64415584415584	1.53246753246753	0.673469387755102	3.0974025974026	2.12987012987013	2.79035250463822	3.95238095238095	Intron (uc003xnr.3/79698, intron 3 of 6)	8	40388111	40755343	367233	2	79698	uc003xnr.3	147782	ENSG00000165061	ZMAT4	zinc finger matrin-type 4
chr21	20882355	20882854	500	*	2.71266233766234	6.71428571428572	2.27012987012987	1.76623376623377	150.837662337662	1.61201298701299	2.28051948051948	1.54220779220779	1.50834879406308	2.16233766233766	1.44155844155844	2.81632653061224	1.83766233766234	Distal Intergenic	21	19641433	19775970	134538	2	5651	uc002ykw.3	-1106385	ENSG00000154646	TMPRSS15	transmembrane serine protease 15
chr13	66506686	66507185	500	*	3.19318181818182	6.06493506493506	3.1974025974026	2.46753246753247	125.231601731602	1.22564935064935	2.72467532467532	3.94805194805195	1.08719851576994	3.18181818181818	0.627705627705628	2.860853432282	3.24891774891775	Distal Intergenic	13	67399301	67489163	89863	1	100874064	uc031qmb.1	-892116	ENSG00000228842	PCDH9-AS2	PCDH9 antisense RNA 2
chr12	31456424	31456923	500	*	12.3019480519481	7.37662337662338	10.1688311688312	2.80519480519481	219.028138528139	5.19805194805195	7.59220779220779	2.66558441558442	4.75881261595547	3.68614718614719	3.03896103896104	3.6456400742115	8.57142857142857	Intron (uc010sjz.2/58516, intron 1 of 5)	12	31433520	31451455	17936	2	58516	uc001rkc.3	-4969	ENSG00000139146	SINHCAF	SIN3-HDAC complex associated factor
chr18	48677732	48678231	500	*	3.85227272727273	12.0441558441558	72.0285714285714	9.16141001855287	262.253246753247	3.34577922077922	39.5298701298701	64.211038961039	6.95361781076067	4.28138528138528	13.8571428571429	4.85343228200371	6.80952380952381	Distal Intergenic	18	48700920	48724051	23132	2	51320	uc002lfc.4	45820	ENSG00000176624	MEX3C	mex-3 RNA binding family member C
chr3	30852131	30852630	500	*	4.88961038961039	3.13766233766234	12.9792207792208	4.03896103896104	129.051948051948	4.24675324675325	31.6285714285714	1.51623376623377	13.1243042671614	0.997835497835498	1.62770562770563	1.30797773654917	1.6038961038961	Intron (uc003cep.2/339896, intron 11 of 14)	3	30767692	30936153	168462	2	339896	uc003cep.2	83523	ENSG00000144644	GADL1	glutamate decarboxylase like 1
chr5	34044966	34045465	500	*	11.4334415584416	3.84675324675325	53.9220779220779	4.07792207792208	213.333333333333	3.97402597402597	17.8181818181818	6.32142857142857	4.61966604823748	4.30735930735931	2.09090909090909	4.3543599257885	5.24458874458874	Promoter (1-2kb)	5	34017963	34043371	25409	2	114899	uc003jio.3	-1595	ENSG00000082196	C1QTNF3	C1q and TNF related 3
chr11	23202514	23203013	500	*	3.51461038961039	5.55844155844156	15.6935064935065	3.8404452690167	346.270562770563	2.32467532467532	1.38701298701299	1.61688311688312	2.46196660482375	2.45021645021645	3.82683982683983	4.86641929499072	3.35064935064935	Distal Intergenic	11	22868468	22881972	13505	2	100500938	uc021qfb.1	-320542	ENSG00000255359	CCDC179	coiled-coil domain containing 179
chr3	142999778	143000277	500	*	21.9058441558442	5.45194805194805	62.0597402597403	1.97588126159555	436.329004329004	2.57467532467532	3.35844155844156	4.52922077922078	7.66233766233766	2.05627705627706	2.51082251082251	3.22634508348794	8.71645021645022	Intron (uc003evn.3/285195, intron 14 of 15)	3	143061088	143065913	4826	1	100885796	uc031sbu.1	-60811	ENSG00000240012	SLC9A9-AS1	SLC9A9 antisense RNA 1
chr11	120728180	120728679	500	*	3.72077922077922	4.88311688311688	7.70909090909091	0.376623376623377	50.6298701298701	0.876623376623377	3.14025974025974	3.64935064935065	2.22820037105751	0.662337662337662	1.25974025974026	0.653061224489796	5.45021645021645	Intron (uc001pxn.2/2900, intron 8 of 20)	11	120894803	120960354	65552	1	219899	uc009zay.3	-166124	ENSG00000154114	TBCEL	tubulin folding cofactor E like
chr4	36282931	36283430	500	*	13.6801948051948	4.85974025974026	96.1064935064935	1.70315398886827	178.883116883117	4.98051948051948	29.5558441558442	2.83116883116883	5.87384044526902	6.25108225108225	0.878787878787879	6.35807050092764	3.09090909090909	Promoter (<=1kb)	4	36283237	36346407	63171	1	401124	uc011bxy.3	0	ENSG00000197057	DTHD1	death domain containing 1
chr4	78770406	78770905	500	*	6.48701298701299	8.4987012987013	8.79220779220779	1.29499072356215	82.1471861471861	1.96590909090909	3.15584415584416	2.14935064935065	3.46382189239332	1.34199134199134	0.878787878787879	0.74025974025974	2.38961038961039	Distal Intergenic	4	78783805	78873944	90140	1	65008	uc003hku.2	-12900	ENSG00000169288	MRPL1	mitochondrial ribosomal protein L1
chr21	9954644	9955143	500	*	1.75487012987013	1.05974025974026	4.82597402597403	0.558441558441558	27.038961038961	0.426948051948052	1.47012987012987	0.62987012987013	0.359925788497217	1.41991341991342	0.627705627705628	0.838589981447124	2.97186147186147	Intron (uc002zka.2/100132288, intron 2 of 3)	21	9907189	9968593	61405	2	100132288	uc002zka.2	13450	ENSG00000188681	TEKT4P2	tektin 4 pseudogene 2
chr12	25671397	25671896	500	*	4.9025974025974	4.42597402597403	20.2805194805195	2.00185528756957	162.995670995671	4.05681818181818	7.34025974025974	3.64285714285714	2.18552875695733	3.95454545454545	1.87012987012987	3.36363636363636	2.54545454545455	Exon (uc001rgs.2/160492, exon 7 of 9)	12	25629016	25706217	77202	2	160492	uc001rgs.2	34321	ENSG00000152936	LMNTD1	lamin tail domain containing 1
chr2	125022334	125022833	500	*	8.24837662337662	7.40779220779221	12.7792207792208	4.19851576994434	207.549783549784	1.84415584415584	4.37402597402597	8.62337662337662	1.54359925788497	4.19264069264069	2.04761904761905	2.8682745825603	2.94588744588745	Intron (uc002tno.3/129684, intron 3 of 23)	2	124782864	125672863	890000	1	129684	uc010flu.3	239470	ENSG00000155052	CNTNAP5	contactin associated protein like 5
chr13	89029187	89029686	500	*	2.55681818181818	1.78961038961039	17.2909090909091	1.91280148423006	76.1774891774892	1.75487012987013	2.58181818181818	0.831168831168831	1.70686456400742	3.66883116883117	3.07792207792208	5.61595547309833	2.57142857142857	Distal Intergenic	13	89193084	89197764	4681	1	100874168	uc031qmp.1	-163398	NA	LINC00433	long intergenic non-protein coding RNA 433
chr12	66320314	66320813	500	*	2.13311688311688	17.2727272727273	38.9662337662338	8.79035250463822	198.952380952381	4.13149350649351	9.45194805194805	8.3961038961039	4.77922077922078	4.77705627705628	6.41125541125541	7.11317254174397	9.18398268398268	Intron (uc001ssw.1/8091, intron 3 of 3)	12	66232299	66251298	19000	1	8091	uc001ssy.3	88015	ENSG00000149948	HMGA2	high mobility group AT-hook 2
chr2	67916264	67916763	500	*	7.92857142857143	2.97922077922078	23.9844155844156	0.790352504638219	160.287878787879	1.29058441558442	4.43376623376623	0.821428571428572	1.2987012987013	1.3961038961039	4.13852813852814	0.74025974025974	3.17532467532468	Distal Intergenic	2	67624442	67637533	13092	1	54465	uc002sdz.1	291822	ENSG00000143971	ETAA1	ETAA1 activator of ATR kinase
chr1	162381699	162382198	500	*	3.3961038961039	7.03376623376623	3.05194805194805	2.92578849721707	159.800865800866	2.23376623376623	5.57402597402597	7.63961038961039	4.30055658627087	3.43290043290043	0.878787878787879	1.81818181818182	16.4134199134199	Promoter (<=1kb)	1	162365056	162381928	16873	2	117157	uc001gbz.1	0	ENSG00000198574	SH2D1B	SH2 domain containing 1B
chr18	32712415	32712914	500	*	6.81331168831169	2.0961038961039	8.97142857142857	7.17068645640074	118.12987012987	6.62824675324675	7.11428571428571	7.24025974025974	4.90909090909091	4.87878787878788	2.23376623376623	4.97031539888683	2.23809523809524	Intron (uc010xcb.3/10982, intron 7 of 7)	18	32621614	32723432	101819	1	10982	uc010xcd.3	90801	ENSG00000166974	MAPRE2	microtubule associated protein RP/EB family member 2
chr7	27939160	27939659	500	*	6.44805194805195	5.2	54.4337662337662	6.56400742115028	153.97619047619	2.23051948051948	14.0415584415584	18.4090909090909	1.8961038961039	4.53030303030303	5.52380952380952	7.34508348794063	5.42424242424242	Intron (uc003szm.3/221895, intron 1 of 3)	7	27870193	28031675	161483	2	221895	uc003szm.3	92016	ENSG00000153814	JAZF1	JAZF zinc finger 1
chr12	100697555	100698054	500	*	9.45454545454545	3.0961038961039	22.4207792207792	2.55844155844156	151.177489177489	2.14935064935065	1.43376623376623	3.50974025974026	3.53803339517625	1.46320346320346	2.88744588744589	1.91280148423006	2.66883116883117	Intron (uc009ztw.1/55681, intron 3 of 10)	12	100661549	100733914	72366	1	55681	uc001thn.3	36006	ENSG00000136021	SCYL2	SCY1 like pseudokinase 2
chr5	58654258	58654757	500	*	1.61038961038961	5.37662337662338	14.5350649350649	3.75139146567718	130.225108225108	25.5308441558442	4.52987012987013	2.3961038961039	20.8385899814471	3.63636363636364	5.33766233766234	2.14656771799629	2.23376623376623	Promoter (1-2kb)	5	58264866	58652727	387862	2	5144	uc003jrw.2	-1531	ENSG00000113448	PDE4D	phosphodiesterase 4D
chr2	192286613	192287112	500	*	4.84415584415584	7.1012987012987	17.6675324675325	10.1372912801484	126.125541125541	3.84253246753247	5.6961038961039	4.38311688311688	3.80148423005566	2.64502164502164	5.4978354978355	3.79777365491651	7.12770562770563	Intron (uc002usq.2/4430, intron 28 of 28)	2	192256834	192290115	33282	1	4430	uc002usu.2	29779	ENSG00000128641	MYO1B	myosin IB
chr7	93659874	93660373	500	*	6.12824675324675	4.12207792207792	22.8337662337662	2.19294990723562	146.194805194805	2.15422077922078	3.14025974025974	2.17532467532468	1.82745825602968	2.54761904761905	1.45021645021645	2.61595547309833	5.01948051948052	Distal Intergenic	7	93621000	93633690	12691	2	10282	uc003unf.1	-26184	ENSG00000105829	BET1	Bet1 golgi vesicular membrane trafficking protein
chr3	142954384	142954883	500	*	12.4853896103896	3.53766233766234	37.0805194805195	2.79220779220779	153.069264069264	2.20779220779221	2.31948051948052	2.49025974025974	0.701298701298701	2.23809523809524	3.22510822510822	0.653061224489796	4.18398268398268	Distal Intergenic	3	143061088	143065913	4826	1	100885796	uc031sbu.1	-106205	ENSG00000240012	SLC9A9-AS1	SLC9A9 antisense RNA 1
chr12	9759221	9759720	500	*	3.91720779220779	2.03636363636364	3.38961038961039	0.556586270871985	37.4805194805195	0.607142857142857	5.33766233766234	0.805194805194805	1.28014842300557	0.958874458874459	0.748917748917749	0.74025974025974	5.82900432900433	Promoter (<=1kb)	12	9747870	9760497	12628	2	3820	uc010sgt.2	777	ENSG00000111796	KLRB1	killer cell lectin like receptor B1
chr7	10686556	10687055	500	*	2.26136363636364	3.88831168831169	3.4025974025974	1.67903525046382	32.6471861471861	1.55681818181818	4.55844155844156	2.15909090909091	0.730983302411874	1.93939393939394	0.748917748917749	1.02040816326531	4.81168831168831	Distal Intergenic	7	10971580	10979813	8234	2	4697	uc003srx.2	292758	ENSG00000189043	NDUFA4	NDUFA4 mitochondrial complex associated
chr17	33368360	33368859	500	*	2.95292207792208	0.914285714285714	17.8155844155844	0.868274582560297	89.0844155844156	0.521103896103896	1.74025974025974	6.98051948051948	0.964749536178108	0.703463203463203	2.96103896103896	1.03710575139147	2.12987012987013	Intron (uc002hin.1/117584, intron 1 of 6)	17	33336131	33353580	17450	2	117584	uc002him.1	-14780	ENSG00000092871	RFFL	ring finger and FYVE like domain containing E3 ubiquitin protein ligase
chr1	162376544	162377043	500	*	4.90097402597403	3.20779220779221	5.02597402597403	2.97031539888683	57.004329004329	3.03084415584416	0.594805194805195	3.85714285714286	4.78293135435993	2.45887445887446	2.89177489177489	1.69944341372913	6.74242424242424	Intron (uc001gbz.1/117157, intron 1 of 3)	1	162365056	162381928	16873	2	117157	uc001gbz.1	4885	ENSG00000198574	SH2D1B	SH2 domain containing 1B
chr16	27503865	27504364	500	*	6.53733766233766	1.2987012987013	6.17662337662338	1.31539888682746	41.4502164502165	0.76948051948052	2.38441558441558	2.3961038961039	2.43228200371058	1.60822510822511	2.7965367965368	0.923933209647495	2.15151515151515	Exon (uc002dou.3/2975, exon 18 of 37)	16	27458991	27464714	5724	2	283888	uc002dot.3	-39151	ENSG00000259954	IL21R-AS1	IL21R antisense RNA 1
chr16	81590445	81590944	500	*	3.23863636363636	2.85714285714286	7.0961038961039	2.99814471243043	39.482683982684	1.06980519480519	3.84675324675325	3.83116883116883	1.99443413729128	2.24242424242424	0.748917748917749	1.01484230055659	5.74458874458875	Intron (uc002fgp.3/80790, intron 1 of 20)	16	81643912	81745367	101456	1	80790	uc010vnq.2	-52968	ENSG00000153815	CMIP	c-Maf inducing protein
chr10	23202372	23202871	500	*	3.47564935064935	1.60779220779221	65.6467532467532	0.836734693877551	119.885281385281	12.9788961038961	13.0077922077922	2.64285714285714	4.25417439703154	3.06709956709957	0.627705627705628	1.10760667903525	6.21861471861472	Distal Intergenic	10	23216954	23326514	109561	1	219681	uc001irm.4	-14083	ENSG00000165309	ARMC3	armadillo repeat containing 3
chr12	65110566	65111065	500	*	2.95616883116883	2.03896103896104	15.7662337662338	2.73283858998145	122.075757575758	1.32305194805195	4.9038961038961	3.13311688311688	1.09090909090909	1.95670995670996	0.627705627705628	1.95361781076067	2.97835497835498	Exon (uc001ssf.3/2799, exon 13 of 13)	12	65107222	65146651	39430	2	2799	uc001ssf.3	35586	ENSG00000135677	GNS	glucosamine (N-acetyl)-6-sulfatase
chr15	26040173	26040672	500	*	2.55681818181818	4.76623376623377	15.361038961039	5.21892393320965	84.7380952380952	2.67694805194805	4.87532467532468	2.09415584415584	2.35064935064935	4.17965367965368	6.01731601731602	6.63265306122449	3.35281385281385	Intron (uc010ayu.3/57194, intron 1 of 20)	15	26093894	26093972	79	2	100616474	uc021sgc.1	53300	ENSG00000266517	MIR4715	microRNA 4715
chr15	34280508	34281007	500	*	2.27922077922078	2.81038961038961	1.49350649350649	1.48979591836735	34.1731601731602	1.00974025974026	3.53766233766234	1.87012987012987	2.12615955473098	1.61688311688312	2.12987012987013	1.40445269016698	4.01515151515151	Intron (uc001zhk.1/1133, intron 1 of 2)	15	34261089	34357287	96199	1	1133	uc001zhk.1	19419	ENSG00000184984	CHRM5	cholinergic receptor muscarinic 5
chr2	41683344	41683843	500	*	3.05519480519481	35.3896103896104	62.0701298701299	11.7328385899814	269.264069264069	5.94480519480519	23.2285714285714	6.01948051948052	1.84786641929499	14.4134199134199	6.15584415584416	15.7903525046382	4.13419913419914	Distal Intergenic	2	42104695	42121186	16492	1	388942	uc002rse.3	-420852	ENSG00000214691	LINC01913	long intergenic non-protein coding RNA 1913
chr20	16151001	16151500	500	*	9.96753246753247	2.34805194805195	2.15844155844156	3.26716141001855	88.54329004329	2.02597402597403	2.23116883116883	5.25974025974026	1.96289424860853	3.21861471861472	2.18181818181818	1.52690166975881	3.91558441558442	Distal Intergenic	20	15966433	16030707	64275	1	140733	uc002wpd.3	184568	ENSG00000172264	MACROD2	mono-ADP ribosylhydrolase 2
chr17	29348056	29348555	500	*	1.82792207792208	0.914285714285714	3.0987012987013	0.651205936920223	35.478354978355	0.383116883116883	1.1038961038961	0.62987012987013	0.200371057513915	0.647186147186147	0.627705627705628	0.74025974025974	0.731601731601732	Distal Intergenic	17	29302353	29303017	665	1	503645	uc002hgc.3	45703	ENSG00000264743	DPRXP4	divergent-paired related homeobox pseudogene 4
chr13	81052143	81052642	500	*	2.12824675324675	2.5012987012987	129.464935064935	2.06493506493507	366.857142857143	1.76785714285714	14.2233766233766	15.1883116883117	2.24860853432282	1.77056277056277	1.79220779220779	1.33580705009276	0.731601731601732	Distal Intergenic	13	80910112	80915086	4975	2	10253	uc001vlj.3	-137057	ENSG00000136158	SPRY2	sprouty RTK signaling antagonist 2
chr9	127387359	127387858	500	*	1.99512987012987	3.51168831168831	16.8051948051948	2.10946196660482	93.7229437229437	8.83603896103896	1.38701298701299	3.77272727272727	2.92949907235622	3.70995670995671	1.62770562770563	1.61410018552876	4.84415584415584	Intron (uc004boq.1/2649, intron 2 of 9)	9	127420715	127460907	40193	1	100379345	uc022bni.1	-32857	ENSG00000224020	MIR181A2HG	MIR181A2 host gene
chr4	14876581	14877080	500	*	9.58116883116883	1.75324675324675	9.94025974025974	3.61038961038961	71.6818181818182	1.46103896103896	6.17662337662338	3.73051948051948	1.58627087198516	1.9025974025974	2.76190476190476	1.5621521335807	8.19480519480519	Intron (uc003gne.3/uc003gne.3, intron 1 of 6)	4	14978524	14996129	17606	2	441009	uc010idu.1	119049	ENSG00000247624	CPEB2-DT	CPEB2 divergent transcript
chr3	114528634	114529133	500	*	15.6298701298701	1.95064935064935	142.763636363636	1.33209647495362	353.731601731602	2.42045454545455	37.3350649350649	81.7662337662338	2.72541743970315	5.01082251082251	3.44155844155844	2.12430426716141	5.73593073593074	Intron (uc003ebm.3/26137, intron 4 of 11)	3	114056947	114478124	421178	2	26137	uc003ebl.3	-50510	ENSG00000181722	ZBTB20	zinc finger and BTB domain containing 20
chr19	55315513	55316012	500	*	1.82792207792208	1.05974025974026	19.5324675324675	1.37291280148423	80.7164502164502	0.592532467532468	1.54285714285714	3.52272727272727	1.09276437847866	0.517316017316017	0.627705627705628	1.99814471243043	1.24891774891775	Promoter (<=1kb)	19	55314917	55325972	11056	1	100287534	uc010esd.4	596	NA	NA	NA
chr2	103218132	103218631	500	*	2.38311688311688	1.23636363636364	7.6961038961039	1.15398886827458	46.8874458874459	0.761363636363636	1.13766233766234	5.76623376623377	0.703153988868275	1.51948051948052	1.45021645021645	1.10760667903525	2.1969696969697	Distal Intergenic	2	103236166	103327809	91644	1	6549	uc002tca.3	-17535	ENSG00000115616	SLC9A2	solute carrier family 9 member A2
chr12	55349993	55350492	500	*	4.19480519480519	5.75844155844156	18.3298701298701	2.05751391465677	68.8484848484849	1.70454545454545	7.69090909090909	3.64935064935065	1.0556586270872	2.34415584415584	2.7965367965368	1.86456400742115	3.27705627705628	Intron (uc001sgl.4/9840, intron 8 of 8)	12	55342087	55367516	25430	2	9840	uc001sgl.4	17024	ENSG00000135426	TESPA1	thymocyte expressed, positive selection associated 1
chr7	6518629	6519128	500	*	3.81006493506493	16.4545454545455	27.838961038961	4.80333951762523	78.3398268398268	3.54220779220779	4.02857142857143	8.61688311688312	2.51576994434137	3.05411255411255	2.98268398268398	2.43599257884972	8.87878787878788	Intron (uc003sqd.4/221955, intron 1 of 14)	7	6500712	6523849	23138	2	11014	uc003sqe.4	4721	ENSG00000136240	KDELR2	KDEL endoplasmic reticulum protein retention receptor 2
chr16	69489011	69489510	500	*	2.66396103896104	1.17142857142857	21.6	1.72170686456401	83.5995670995671	1.01136363636364	2.23116883116883	0.636363636363636	0.634508348794063	0.588744588744589	1.57575757575758	0.74025974025974	1.67532467532468	Intron (uc002exg.1/80777, intron 3 of 4)	16	69458498	69500167	41670	1	80777	uc002exg.1	30513	ENSG00000103018	CYB5B	cytochrome b5 type B
chr7	144388263	144388762	500	*	1.86201298701299	3.16623376623377	42.212987012987	1.63450834879406	159.590909090909	2.3262987012987	6.97402597402597	2.17857142857143	3.62708719851577	0.848484848484849	1.82683982683983	1.71799628942486	3.59090909090909	Intron (uc003weo.3/27010, intron 1 of 6)	7	144149034	144421252	272219	2	27010	uc003weo.3	32490	ENSG00000196511	TPK1	thiamin pyrophosphokinase 1
chr14	93502458	93502957	500	*	7.21590909090909	6.69350649350649	29.3688311688312	2.2987012987013	180.108225108225	2.51623376623377	7.17922077922078	23.6396103896104	2.75324675324675	2.45670995670996	3.51082251082251	2.17996289424861	5.26623376623377	Intron (uc001ybe.2/3705, intron 3 of 10)	14	93533797	93538478	4682	1	319085	uc001ybi.3	-30840	ENSG00000258730	ITPK1-AS1	ITPK1 antisense RNA 1
chr1	162368716	162369215	500	*	3.81006493506493	3.36103896103896	3.02337662337662	3.28200371057514	58.3311688311688	3.36688311688312	2.65194805194805	1.26623376623377	4.39517625231911	3.09307359307359	1.62770562770563	1.5974025974026	4.32683982683983	Exon (uc001gbz.1/117157, exon 3 of 4)	1	162365056	162381928	16873	2	117157	uc001gbz.1	12713	ENSG00000198574	SH2D1B	SH2 domain containing 1B
chr9	87787510	87788009	500	*	2.77922077922078	4.27012987012987	6.12727272727273	2.14842300556586	59.2922077922078	1.39285714285714	4.97922077922078	0.853896103896104	2.37847866419295	3.19047619047619	6.57142857142857	1.40074211502783	4.87662337662338	Distal Intergenic	9	87366894	87492813	125920	1	4915	uc004aoc.3	420616	ENSG00000148053	NTRK2	neurotrophic receptor tyrosine kinase 2
chr18	67543665	67544164	500	*	4.43831168831169	3.83376623376623	27.4441558441558	1.92949907235622	157.885281385281	1.86363636363636	10.2623376623377	2.14285714285714	1.39517625231911	0.703463203463203	4.19480519480519	1.58256029684601	2.21861471861472	Intron (uc010dqo.3/10666, intron 3 of 5)	18	67530193	67615089	84897	2	10666	uc010dqo.3	70925	ENSG00000150637	CD226	CD226 molecule
chr9	33113724	33114223	500	*	21.9983766233766	4.28571428571429	18.4961038961039	4.27829313543599	193.75974025974	4.66233766233766	7.06753246753247	10.3896103896104	10.8775510204082	2.63852813852814	3.82683982683983	1.85714285714286	6.05627705627706	Exon (uc003zsg.2/2683, exon 5 of 6)	9	33041850	33076714	34865	2	55234	uc011lnu.1	-37010	ENSG00000122692	SMU1	SMU1 DNA replication regulator and spliceosomal factor
chr3	41890605	41891104	500	*	5.19805194805195	1.87272727272727	16.2701298701299	6.71799628942486	78.0887445887446	4.2711038961039	6.63896103896104	3.92207792207792	2.08905380333952	1.27705627705628	5.06060606060606	2.85157699443414	1.97619047619048	Intron (uc003ckv.4/54986, intron 17 of 36)	3	41923642	42003461	79820	2	54986	uc003ckx.1	112357	ENSG00000168038	ULK4	unc-51 like kinase 4
chr3	150865053	150865552	500	*	3.66233766233766	4.1012987012987	2.06233766233766	1.74211502782931	51.9199134199134	2.71428571428571	5.2	6.17532467532468	2.39703153988868	2.84632034632035	2.83116883116883	1.45640074211503	2.61904761904762	Intron (uc003eym.1/116931, intron 5 of 6)	3	150915619	150920988	5370	2	29909	uc003eyq.4	55436	ENSG00000174946	GPR171	G protein-coupled receptor 171
chr1	167448487	167448986	500	*	2.98376623376623	3.38961038961039	27.3142857142857	0.821892393320965	112.584415584416	1.6737012987013	17.3454545454545	4.94480519480519	4.07050092764378	2.64285714285714	2.47186147186147	2.57328385899814	5.504329004329	Intron (uc001gei.4/919, intron 1 of 7)	1	167399877	167487847	87971	2	919	uc001gei.4	38861	ENSG00000198821	CD247	CD247 molecule
chr3	3611086	3611585	500	*	4.66558441558442	3.02857142857143	1.98961038961039	2.0834879406308	36.8917748917749	1.21266233766234	3.48831168831169	2.41233766233766	1.39517625231911	0.935064935064935	2.97402597402597	1.83487940630798	4.67748917748918	Distal Intergenic	3	3841121	3889387	48267	1	57633	uc003bpt.4	-229536	ENSG00000175928	LRRN1	leucine rich repeat neuronal 1
chr3	143020294	143020793	500	*	9.37337662337662	6.55584415584416	48.8025974025974	10.6270871985158	228.28354978355	12.0665584415584	9.52987012987013	16.7857142857143	12.8571428571429	4.7965367965368	8.05627705627706	6.89795918367347	21.4675324675325	Intron (uc003evn.3/285195, intron 14 of 15)	3	143061088	143065913	4826	1	100885796	uc031sbu.1	-40295	ENSG00000240012	SLC9A9-AS1	SLC9A9 antisense RNA 1
chr1	172630191	172630690	500	*	6.83603896103896	1.92467532467532	31.7272727272727	2.69387755102041	78.7142857142857	1.24675324675325	10.3116883116883	4.2987012987013	1.82374768089054	2.495670995671	1.62770562770563	1.13543599257885	4.80952380952381	Intron (uc001gis.3/356, intron 2 of 3)	1	172628185	172636012	7828	1	356	uc001git.3	2006	ENSG00000117560	FASLG	Fas ligand
chr5	109948402	109948901	500	*	11.3149350649351	6.04155844155844	2.25714285714286	2.93877551020408	3.84415584415584	47.6801948051948	6.77142857142857	7.94155844155844	354.38961038961	2.64502164502165	3.98701298701299	2.9721706864564	5.72510822510823	Intron (uc003kow.1/642987, intron 2 of 5)	5	109665428	109961298	295871	2	642987	uc003kow.1	12397	ENSG00000186952	TMEM232	transmembrane protein 232
chr2	129251999	129252498	500	*	2.51785714285714	9.09090909090909	2.79220779220779	3.73283858998145	1.42857142857143	59.4464285714286	1.87012987012987	2.29545454545455	300.454545454545	6.73809523809524	5.70562770562771	1.53061224489796	3.93939393939394	Distal Intergenic	2	129023054	129076171	53118	2	9394	uc002tpt.4	-175828	ENSG00000136720	HS6ST1	heparan sulfate 6-O-sulfotransferase 1
chr2	63198988	63199487	500	*	5.22727272727273	2.28831168831169	2.98961038961039	2.63450834879406	2.82683982683983	45.0016233766234	3.79480519480519	3.25649350649351	253.276437847866	2.1038961038961	4.97835497835498	2.81447124304267	5.08441558441558	Intron (uc010fcp.3/23301, intron 14 of 22)	2	63271100	63274846	3747	2	100132215	uc002scc.4	75359	ENSG00000231609	LOC100132215	uncharacterized LOC100132215
chr4	89219183	89219682	500	*	13.8766233766234	5.88051948051948	4.15584415584416	2.60667903525046	7.55194805194805	36.4366883116883	6.79220779220779	2.75324675324675	482.166975881262	2.90909090909091	1.94372294372294	1.42300556586271	1.92640692640693	Intron (uc003hro.3/uc003hro.3, intron 1 of 4)	4	89196297	89205983	9687	2	152926	uc003hrn.4	-13200	ENSG00000163644	PPM1K	protein phosphatase, Mg2+/Mn2+ dependent 1K
chr7	146042295	146042794	500	*	8.55032467532468	1.56103896103896	4.00519480519481	4.12987012987013	0.952380952380952	8.41883116883117	2.4	4.26298701298701	162.979591836735	2.35714285714286	0.878787878787879	1.41929499072356	3.64069264069264	Intron (uc003weu.2/26047, intron 1 of 23)	7	145813453	148118088	2304636	1	26047	uc003weu.2	228842	ENSG00000174469	CNTNAP2	contactin associated protein like 2
chr18	60446152	60446651	500	*	5.84253246753247	5.15584415584416	4.21038961038961	2.57328385899814	3.01515151515152	35.5795454545455	4.84155844155844	2.93831168831169	382.638218923933	5.34199134199134	3.22510822510822	3.95176252319109	2.54761904761905	Intron (uc021ule.1/23239, intron 1 of 16)	18	60382672	60647676	265005	1	23239	uc021ule.1	63480	ENSG00000081913	PHLPP1	PH domain and leucine rich repeat protein phosphatase 1
chr7	17269720	17270219	500	*	58.8798701298701	3.36363636363636	11.825974025974	3.06307977736549	11.7987012987013	39.2467532467532	8.22337662337663	8.28571428571428	373.428571428571	13.6125541125541	1.62770562770563	4.31168831168831	4.11471861471861	Distal Intergenic	7	17338276	17385775	47500	1	196	uc011jxz.1	-68057	ENSG00000106546	AHR	aryl hydrocarbon receptor
chr3	70614977	70615476	500	*	26.711038961039	2.83376623376623	0.901298701298701	1.67161410018553	3.18831168831169	40.8928571428571	3.68571428571429	1.22402597402597	352.404452690167	5.16666666666667	1.19047619047619	1.61224489795918	6.75324675324675	Distal Intergenic	3	71017535	71090683	73149	2	27086	uc003dor.1	475207	ENSG00000114861	FOXP1	forkhead box P1
chr11	78089048	78089547	500	*	8.1525974025974	3.34025974025974	2.6961038961039	2.06864564007421	1.51948051948052	24.2954545454545	1.26233766233766	2.76623376623377	135.39146567718	3.88961038961039	3.78787878787879	2.73469387755102	2.78571428571429	Intron (uc001ozh.3/9846, intron 1 of 9)	11	77926336	78052926	126591	2	9846	uc001ozg.3	-36122	ENSG00000033327	GAB2	GRB2 associated binding protein 2
chr2	145605971	145606470	500	*	18.8116883116883	5.02597402597403	5.67792207792208	3.20037105751392	10.521645021645	116.027597402597	5.22077922077922	7.50324675324675	472.356215213358	4.10606060606061	1.79220779220779	2.50092764378479	6.04329004329004	Intron (uc021vqn.2/401014, intron 2 of 3)	2	145425534	145834291	408758	1	401014	uc031rpo.1	180437	ENSG00000226674	TEX41	testis expressed 41
chr6	20113070	20113569	500	*	13.1948051948052	6.60519480519481	4.56623376623377	5.04823747680891	3.9025974025974	37.4512987012987	1.79220779220779	3.48701298701299	232.812615955473	9.86580086580087	2.97402597402597	9.23933209647495	10.3939393939394	Exon (uc003ncx.2/154141, exon 11 of 13)	6	20099916	20212695	112780	2	154141	uc003ncx.2	99126	ENSG00000172197	MBOAT1	membrane bound O-acyltransferase domain containing 1
chr3	177200905	177201404	500	*	10.3003246753247	3.51948051948052	12.9636363636364	4.61224489795918	7.78571428571429	74.0064935064935	7.31168831168831	4.93181818181818	324.730983302412	10.8766233766234	2.83116883116883	4.35621521335807	5.26406926406926	Intron (uc031sch.1/100505566, intron 1 of 3)	3	177159709	177470492	310784	1	100505566	uc031sch.1	41196	ENSG00000228221	LINC00578	long intergenic non-protein coding RNA 578
chr6	154760049	154760548	500	*	33.4691558441558	3.57402597402597	1.57402597402597	3.07792207792208	4.70562770562771	40.9058441558442	1.38701298701299	5.34090909090909	324.421150278293	8.8008658008658	5.02597402597403	6.1317254174397	2.55411255411255	Intron (uc021zhc.1/26034, intron 4 of 21)	6	154520802	154732276	211475	2	26034	uc021zhe.1	-27773	ENSG00000074706	IPCEF1	interaction protein for cytohesin exchange factors 1
chr10	45352081	45352580	500	*	11.0438311688312	2.42077922077922	6.8	4.08719851576994	9.87012987012987	96.4853896103896	4.05974025974026	7.99675324675325	306.367346938775	10.7186147186147	6.24675324675325	2.01855287569573	8.82683982683983	Intron (uc001jbk.1/220980, intron 2 of 7)	10	45406764	45430642	23879	1	643236	uc001jbn.2	-54184	ENSG00000187783	TMEM72	transmembrane protein 72
chr3	176744253	176744752	500	*	14.262987012987	3.96103896103896	4.22597402597403	3.33951762523191	4.1991341991342	8.32467532467532	3.4	2.79220779220779	116.669758812616	1.79220779220779	3.43722943722944	1.30797773654917	2.04978354978355	Exon (uc003fiw.4/79718, exon 15 of 16)	3	176738542	176914266	175725	2	79718	uc003fiw.4	169514	ENSG00000177565	TBL1XR1	transducin beta like 1 X-linked receptor 1
chr3	22626909	22627408	500	*	53.3214285714286	6.18961038961039	5.58701298701299	4.72541743970315	3.15584415584416	169.818181818182	1.88831168831169	4.65909090909091	535.124304267161	45.2402597402597	3.43290043290043	20.1855287569573	3.57575757575758	Distal Intergenic	3	21478462	22414123	935662	2	79750	uc010hfb.1	-212786	ENSG00000151789	ZNF385D	zinc finger protein 385D
chr7	68981167	68981666	500	*	5.03409090909091	7.65974025974026	4.2987012987013	3.36549165120594	3.87445887445888	46.9431818181818	1.05974025974026	3.27272727272727	232.107606679035	6.9025974025974	6.24242424242424	3.38404452690167	6.09523809523809	Distal Intergenic	7	69063905	69755607	691703	1	26053	uc003tvv.4	-82239	ENSG00000158321	AUTS2	activator of transcription and developmental regulator AUTS2
chr8	90870802	90871301	500	*	15.6525974025974	4.94545454545455	7.82077922077922	3.73098330241187	3.95238095238095	19.112012987013	10.9324675324675	2.5974025974026	274.21892393321	5.60822510822511	2.75324675324675	4.93506493506493	6.94588744588745	Distal Intergenic	8	90914096	90940095	26000	1	734	uc003yeg.3	-42795	ENSG00000164823	OSGIN2	oxidative stress induced growth inhibitor family member 2
chr11	13788976	13789475	500	*	47.2272727272727	4.86753246753247	7.0051948051948	2.39332096474954	2.6969696969697	66.2483766233766	4.14285714285714	10.8636363636364	426.17439703154	7.88528138528139	4.24242424242424	1.50092764378479	5.07792207792208	Distal Intergenic	11	13690206	13753893	63688	1	84188	uc001mld.3	98770	ENSG00000197601	FAR1	fatty acyl-CoA reductase 1
chr4	70866364	70866863	500	*	6.80357142857143	7.35844155844156	3.17922077922078	1.95547309833024	4.85714285714286	18.2548701298701	5.92207792207792	2.24025974025974	204.328385899814	3.20995670995671	5.63203463203463	2.78664192949907	5.64502164502165	3' UTR	4	70861648	70868173	6526	1	6779	uc003hev.1	4716	ENSG00000126549	STATH	statherin
chr5	156715240	156715739	500	*	8.28571428571429	5.42597402597403	9.48571428571429	2.80333951762523	5.44155844155844	70.5974025974026	8.93506493506493	3.1948051948052	367.840445269017	4.95021645021645	3.18614718614719	2.4860853432282	4.87012987012987	Intron (uc011ddn.2/26999, intron 3 of 29)	5	156723681	156822606	98926	1	26999	uc003lwt.3	-7942	ENSG00000055163	CYFIP2	cytoplasmic FMR1 interacting protein 2
chr7	135022631	135023130	500	*	7.15422077922078	1.54545454545455	1.01558441558442	4.04267161410019	3.23809523809524	107.26461038961	5.68051948051948	3.19155844155844	311.246753246753	7.46536796536796	2.89177489177489	3.89795918367347	2.8961038961039	Distal Intergenic	7	134916731	134943244	26514	1	346673	uc011kpx.2	105900	ENSG00000146857	STRA8	stimulated by retinoic acid 8
chr4	89023054	89023553	500	*	12.4707792207792	5.56103896103896	1.72987012987013	4.02597402597403	3.48917748917749	117.655844155844	4.06493506493506	3.13961038961039	286.959183673469	21.8160173160173	2.20779220779221	5.01855287569573	3.995670995671	Intron (uc003hrf.3/9429, intron 7 of 12)	4	89011416	89053069	41654	2	9429	uc003hrf.3	29516	ENSG00000118777	ABCG2	ATP binding cassette subfamily G member 2 (Junior blood group)
chr2	130652001	130652500	500	*	5.16720779220779	4.38441558441558	1.29090909090909	1.05936920222635	2.60822510822511	8.87337662337662	2.56103896103896	2.25	115.990723562152	3.34632034632035	3.53246753246753	1.50463821892393	4.55194805194805	Distal Intergenic	2	130680435	130691890	11456	2	389033	uc010yzp.2	39390	ENSG00000214100	PLAC9P1	placenta associated 9 pseudogene 1
chr6	152553830	152554329	500	*	55.4155844155844	2	30.7922077922078	2.10204081632653	1.74675324675325	201.668831168831	29.0727272727273	3.68831168831169	593.083487940631	22.2770562770563	1.82683982683983	3.62337662337662	8.58008658008658	Intron (uc003qos.4/23345, intron 27 of 60)	6	152442819	152547011	104193	2	23345	uc003qor.4	-6819	ENSG00000131018	SYNE1	spectrin repeat containing nuclear envelope protein 1
chr8	117196117	117196616	500	*	6.56168831168831	10.2519480519481	6.41298701298701	4.58627087198516	2.72294372294372	58.4253246753247	7.33766233766234	5.93181818181818	521.224489795918	12.2207792207792	3.56277056277056	4.26345083487941	3.92857142857143	Intron (uc031tcc.1/100859921, intron 4 of 13)	8	116962736	117337297	374562	2	100859921	uc031tcc.1	140681	ENSG00000249917	LINC00536	long intergenic non-protein coding RNA 536
chr9	80146224	80146723	500	*	5.94480519480519	1.66233766233766	2.46493506493506	3.98330241187384	2.66666666666667	15.6542207792208	2.72467532467532	3.71103896103896	148.474953617811	3.17532467532468	1.25974025974026	2.64192949907236	8.64502164502164	Intron (uc004aku.3/9630, intron 1 of 6)	9	80037995	80263232	225238	2	9630	uc004aku.3	116509	ENSG00000156049	GNA14	G protein subunit alpha 14
chr2	169868646	169869145	500	*	49.4561688311688	2.03116883116883	7.14805194805195	1.66790352504638	8.92207792207792	100.568181818182	4.21558441558442	6.55844155844156	359.87012987013	14.4069264069264	4.37229437229437	6.430426716141	5.4004329004329	Intron (uc002ueo.1/8647, intron 5 of 27)	2	169779449	169887833	108385	2	8647	uc002ueo.1	18688	ENSG00000073734	ABCB11	ATP binding cassette subfamily B member 11
chr8	129135873	129136372	500	*	10.0275974025974	6.88311688311688	2.58701298701299	2.58070500927644	6.81385281385281	167.977272727273	5.21818181818182	4.82467532467532	401.378478664193	16.7900432900433	5.70562770562771	2.80148423005566	3.44155844155844	Distal Intergenic	8	129162362	129162434	73	1	100302281	uc022bbk.1	-25990	ENSG00000221261	MIR1208	microRNA 1208
chr18	24068531	24069030	500	*	6.31331168831169	4.55064935064935	3.33766233766234	1.82745825602968	6.64935064935065	55.961038961039	3.05454545454545	1.42207792207792	212.224489795918	3.11255411255411	2.01298701298701	1.73840445269017	6.48701298701299	Intron (uc010xbj.3/284252, intron 2 of 4)	18	24035684	24056855	21172	2	284252	uc002kvy.3	-11676	ENSG00000134504	KCTD1	potassium channel tetramerization domain containing 1
chr9	7067052	7067551	500	*	137.63961038961	2.62337662337662	7.53506493506494	5.71799628942486	7.21645021645022	265.336038961039	4.72987012987013	4.58116883116883	760.34879406308	11.0930735930736	4.20779220779221	5.07235621521336	2.28354978354978	Intron (uc010mhu.2/23081, intron 17 of 17)	9	6925501	7175648	250148	1	23081	uc011lml.2	141551	ENSG00000107077	KDM4C	lysine demethylase 4C
chr18	4196343	4196842	500	*	5.54383116883117	2.82597402597403	3.65714285714286	3.00927643784787	4.29437229437229	10.0048701298701	2.65714285714286	1.26298701298701	138.552875695733	2.21428571428571	0.878787878787879	3.40816326530612	3.79437229437229	Intron (uc002kmf.3/9229, intron 1 of 12)	18	3983116	4248697	265582	2	9229	uc002kmm.3	51855	ENSG00000170579	DLGAP1	DLG associated protein 1
chr4	10327669	10328168	500	*	69.3116883116883	3.78441558441558	1.41558441558442	1.26530612244898	2.18181818181818	90.3425324675325	7.95064935064935	2.50649350649351	461.710575139147	6.21212121212121	0.878787878787879	1.95361781076067	4.18181818181818	Distal Intergenic	4	10441504	10459032	17529	2	85460	uc003gmn.3	130864	ENSG00000178163	ZNF518B	zinc finger protein 518B
chr4	153551473	153551972	500	*	36.125	2.0987012987013	1.60779220779221	1.44712430426716	1.85064935064935	40.2337662337662	1.58961038961039	1.42857142857143	222.974025974026	25.0757575757576	0.627705627705628	7.11502782931354	1.64502164502165	Intron (uc003imw.2/201799, intron 6 of 6)	4	153547266	153601317	54052	2	201799	uc003imw.2	49345	ENSG00000170006	TMEM154	transmembrane protein 154
chr8	129365844	129366343	500	*	15.599025974026	14.8337662337662	4.63116883116883	3.17439703153989	5.54978354978355	52.6931818181818	3.06493506493506	7.99025974025974	286.749536178108	3.48484848484848	1.25974025974026	1.48237476808905	3.34199134199134	Distal Intergenic	8	129162362	129162434	73	1	100302281	uc022bbk.1	203482	ENSG00000221261	MIR1208	microRNA 1208
chr7	68887612	68888111	500	*	21.6314935064935	2.0961038961039	2.50649350649351	1.69202226345083	6.40692640692641	14.4707792207792	1.42597402597403	3.85714285714286	243.654916512059	3.07359307359307	3.54978354978355	1.96103896103896	2.57359307359307	Distal Intergenic	7	69063905	69755607	691703	1	26053	uc003tvv.4	-175794	ENSG00000158321	AUTS2	activator of transcription and developmental regulator AUTS2
chr14	56266273	56266772	500	*	30.9642857142857	1.70649350649351	6.24155844155844	1.97588126159555	3.17316017316017	163.76461038961	1.82077922077922	2.75974025974026	408.393320964749	42.4134199134199	0.878787878787879	5.61224489795918	3.37662337662338	Distal Intergenic	14	56247853	56263392	15540	2	645687	uc010tre.2	-2881	ENSG00000258791	LINC00520	long intergenic non-protein coding RNA 520
chr12	104074478	104074977	500	*	11.1201298701299	2.68051948051948	4.56103896103896	2.64007421150278	2.06493506493507	163.25	3	5.24675324675325	525.016697588126	30.1493506493507	2.7965367965368	10.3821892393321	5.46536796536796	Intron (uc001tjw.3/55576, intron 25 of 68)	12	104106145	104160502	54358	1	55576	uc009zug.3	-31168	ENSG00000136011	STAB2	stabilin 2
chr6	52477064	52477563	500	*	7.98863636363636	2.87272727272727	5.02337662337662	2.59554730983302	2.43939393939394	14.25	5.73246753246753	2.3538961038961	110.315398886827	6.70562770562771	1.94372294372294	4.44712430426716	4.87878787878788	Distal Intergenic	6	52442096	52448791	6696	1	401264	uc031sov.1	34968	ENSG00000225791	TRAM2-AS1	TRAM2 antisense RNA 1 (head to head)
chr3	53154262	53154761	500	*	20.6980519480519	4.27272727272727	2.07792207792208	1.17810760667904	2.37229437229437	22.6087662337662	1.38701298701299	3.82792207792208	199.525046382189	3.67099567099567	0.627705627705628	1.85343228200371	3.12121212121212	Intron (uc003dgj.3/91869, intron 5 of 12)	3	53122501	53164470	41970	2	91869	uc003dgj.3	9709	ENSG00000163933	RFT1	RFT1 homolog
chr3	59503947	59504446	500	*	39.5227272727273	1.94805194805195	3.24415584415584	0.343228200371058	1.52380952380952	22.6883116883117	3.92207792207792	4.47727272727273	203.460111317254	1.71861471861472	0.748917748917749	1.02040816326531	1.62987012987013	Distal Intergenic	3	58873072	59035758	162687	2	200844	uc011bfg.1	-468189	ENSG00000163689	C3orf67	chromosome 3 open reading frame 67
chr18	24210450	24210949	500	*	4.61850649350649	2.67792207792208	5.65714285714286	2.44526901669759	1.93939393939394	45.0194805194805	2.99220779220779	6.38636363636364	277.00185528757	9.06926406926407	5.32900432900433	2.46382189239332	8.18831168831169	Intron (uc010xbk.3/284252, intron 1 of 5)	18	24034874	24220308	185435	2	284252	uc010xbk.3	9359	ENSG00000134504	KCTD1	potassium channel tetramerization domain containing 1
chr1	101584866	101585365	500	*	6.05194805194805	3.74285714285714	4.39220779220779	1.74211502782931	4.56277056277056	22.2337662337662	3.7038961038961	1.73051948051948	181.820037105751	2.48051948051948	1.25974025974026	1.42486085343228	2.2987012987013	Distal Intergenic	1	101455180	101491644	36465	2	51611	uc001dtz.2	-93222	ENSG00000117543	DPH5	diphthamide biosynthesis 5
chr6	80314205	80314704	500	*	193.347402597403	2.94545454545454	4.75844155844156	1.98330241187384	13.4285714285714	99.2142857142857	5.38961038961039	3.42857142857143	465.016697588126	10.8441558441558	2.23376623376623	3.33395176252319	7.88961038961039	Distal Intergenic	6	80341000	80413369	72370	1	83699	uc003piz.1	-26296	ENSG00000198478	SH3BGRL2	SH3 domain binding glutamate rich protein like 2
chr6	73270531	73271030	500	*	39.4074675324675	3.77922077922078	8.02857142857143	3.7569573283859	5.26839826839827	75.2597402597403	7.06493506493507	6.47402597402597	332.552875695733	12.8917748917749	4.43722943722944	9.78664192949907	5.03463203463204	Distal Intergenic	6	73331571	73834372	502802	1	56479	uc003pgj.4	-60541	ENSG00000185760	KCNQ5	potassium voltage-gated channel subfamily Q member 5
chr5	126689498	126689997	500	*	8.78733766233766	4.07532467532468	4.07532467532468	3.09647495361781	4.27705627705628	20.4383116883117	4.69090909090909	4.88311688311688	121.248608534323	6.38961038961039	3.34199134199134	2.17068645640074	6.31168831168831	Intron (uc010jdc.1/84466, intron 5 of 14)	5	126626456	126796910	170455	1	84466	uc003kui.4	63042	ENSG00000145794	MEGF10	multiple EGF like domains 10
chr5	65284957	65285456	500	*	29.2386363636364	4.31948051948052	9.7948051948052	4.71243042671614	2.54545454545455	142.551948051948	9.94545454545455	2.45454545454545	310.21892393321	13.8008658008658	4.95670995670996	5.38961038961039	1.96103896103896	Promoter (<=1kb)	5	65284463	65376851	92389	1	55914	uc010iwx.2	494	ENSG00000112851	ERBIN	erbb2 interacting protein
chr2	129203026	129203525	500	*	5.64123376623377	4.51948051948052	3.51428571428571	8.42671614100186	8.58658008658009	65.1688311688312	8.81038961038961	3.5487012987013	229.664192949907	28.3008658008658	8.80519480519481	23.2560296846011	6.97835497835498	Distal Intergenic	2	129023054	129076171	53118	2	9394	uc002tpt.4	-126855	ENSG00000136720	HS6ST1	heparan sulfate 6-O-sulfotransferase 1
chr6	80228528	80229027	500	*	14.6347402597403	4.64415584415584	5.5974025974026	1.30426716141002	4.98268398268398	81.0616883116883	1.84675324675325	1.35714285714286	254.69758812616	14.0238095238095	1.44155844155844	5.07792207792208	4.48051948051948	5' UTR	6	80194708	80247147	52440	2	167691	uc003pix.3	18120	ENSG00000135338	LCA5	lebercilin LCA5
chr3	33270536	33271035	500	*	4.31980519480519	3.36623376623377	5.65974025974026	2.39703153988868	1.57359307359307	55.5633116883117	4.47792207792208	1.13961038961039	207.025974025974	5.62554112554113	3.29004329004329	2.32838589981447	2.7987012987013	Distal Intergenic	3	33191537	33260707	69171	2	26032	uc003cfo.1	-9829	ENSG00000173705	SUSD5	sushi domain containing 5
chr4	129392673	129393172	500	*	98.7581168831169	8.11948051948052	4.61298701298701	12.7495361781076	8.04978354978355	108.623376623377	4.26233766233766	2.36688311688312	477.749536178108	12.7575757575758	8.75757575757576	7.51762523191095	4.55411255411255	Intron (uc003igh.1/uc003igh.1, intron 4 of 8)	4	129190392	129209984	19593	2	10424	uc003igg.3	-182689	ENSG00000164040	PGRMC2	progesterone receptor membrane component 2
chr18	68173656	68174155	500	*	24.8555194805195	4.52727272727273	3.12467532467532	2.46011131725417	2.66017316017316	21.5243506493506	5.01818181818182	2.18181818181818	125.853432282004	3.58225108225108	6.38095238095238	3.74211502782931	3.03030303030303	Distal Intergenic	18	67981427	67997434	16008	1	9306	uc010dqq.2	192229	ENSG00000170677	SOCS6	suppressor of cytokine signaling 6
chr4	174968522	174969021	500	*	79.4464285714286	7.37922077922078	4.37142857142857	7.12801484230056	1.75974025974026	99.6363636363636	5.23116883116883	2	445.679035250464	17.7294372294372	8.57142857142857	9.45454545454546	3.42640692640693	Distal Intergenic	4	175204828	175241482	36655	1	80817	uc003itr.3	-235807	ENSG00000164118	CEP44	centrosomal protein 44
chr6	40376492	40376991	500	*	29.5665584415584	4.92727272727273	7.23636363636364	1.79220779220779	20.1493506493506	34.6688311688312	1.75844155844156	5.68831168831169	157.996289424861	2.45670995670996	1.57575757575758	1.86456400742115	3.48701298701299	Intron (uc003oph.1/57497, intron 2 of 2)	6	40346163	40347631	1469	1	732253	uc003opg.2	30329	ENSG00000204091	TDRG1	testis development related 1
chr17	71067164	71067663	500	*	2.04220779220779	1.70649350649351	1.42597402597403	2.2430426716141	1.66666666666667	27.3246753246753	1.75844155844156	0.88961038961039	139.506493506494	8.74025974025974	2.20779220779221	3.14100185528757	10.521645021645	Intron (uc002jja.3/201266, intron 3 of 9)	17	70642085	71088853	446769	2	201266	uc002jja.3	21190	ENSG00000133195	SLC39A11	solute carrier family 39 member 11
chr1	183614580	183615079	500	*	13.7191558441558	5.41818181818182	5.07012987012987	6.99443413729128	4.00649350649351	75.2321428571429	3.46753246753247	5.44480519480519	403.352504638219	7.08008658008658	5.23376623376623	2.96846011131725	1.55844155844156	Intron (uc010pof.1/23179, intron 1 of 11)	1	183615411	183622448	7038	2	403314	uc001gqn.3	7369	ENSG00000173627	APOBEC4	apolipoprotein B mRNA editing enzyme catalytic polypeptide like 4
chr2	208281998	208282497	500	*	67.5227272727273	3.50909090909091	8.57922077922078	2.63821892393321	47.7835497835498	51.1883116883117	5.53246753246753	1.60064935064935	276.630797773655	2.06493506493507	0.878787878787879	1.77736549165121	4.75974025974026	Distal Intergenic	2	208394616	208441649	47034	1	1385	uc010ziz.1	-112119	ENSG00000118260	CREB1	cAMP responsive element binding protein 1
chr9	35311835	35312334	500	*	9.01298701298701	3.22597402597403	2.07012987012987	1.12987012987013	5.56709956709957	24.150974025974	2.71168831168831	3.82792207792208	141.838589981447	4	0.878787878787879	2.45083487940631	2.97835497835498	Intron (uc010mkl.1/10497, intron 9 of 12)	9	35353685	35366990	13306	1	10497	uc010mkm.1	-41351	ENSG00000198722	UNC13B	unc-13 homolog B
chr2	209235772	209236271	500	*	26.5957792207792	4.76623376623377	6.80519480519481	4.5417439703154	1.3030303030303	12.2467532467532	5.16883116883117	8.30844155844156	188.528756957328	3.41991341991342	2.87012987012987	4.1113172541744	5.07359307359307	Intron (uc010zjb.2/5746, intron 1 of 12)	2	209224569	209359231	134663	1	5746	uc010zjb.2	11203	ENSG00000144407	PTH2R	parathyroid hormone 2 receptor
chr2	38840905	38841404	500	*	50.1574675324675	4.51428571428571	3.40779220779221	2.95176252319109	4.72943722943723	44.1298701298701	3.66233766233766	3.58441558441558	273.897959183673	3.77272727272727	4.17316017316017	2.32096474953618	4.65367965367965	Distal Intergenic	2	38790328	38830178	39851	2	92906	uc021vgc.1	-10727	ENSG00000143889	HNRNPLL	heterogeneous nuclear ribonucleoprotein L like
chr2	121049322	121049821	500	*	26.4334415584416	4.63376623376623	5.23636363636364	7.76066790352505	5.45670995670996	230.49025974026	5.63116883116883	1.92532467532468	559.597402597402	29.1125541125541	14.8831168831169	15.7031539888683	6.44588744588745	Intron (uc010yys.2/5899, intron 4 of 4)	2	121010414	121052286	41873	1	5899	uc010yyt.2	38908	ENSG00000144118	RALB	RAS like proto-oncogene B
chr4	84510410	84510909	500	*	5.34253246753247	3.61558441558442	3.98441558441558	2.50649350649351	1.64718614718615	11.1980519480519	5.74025974025974	2.46103896103896	79.3525046382189	1.83549783549784	0.627705627705628	0.820037105751391	3.66883116883117	Intron (uc003hoy.4/84803, intron 6 of 12)	4	84457470	84527027	69558	1	84803	uc003hox.4	52940	ENSG00000138678	GPAT3	glycerol-3-phosphate acyltransferase 3
chr11	93721554	93722053	500	*	4.86363636363636	2.39220779220779	2.77402597402597	1.08905380333952	1.45670995670996	28.9918831168831	2.03636363636364	1.87012987012987	120.497217068646	13.3073593073593	1.25974025974026	5.89981447124304	3.88961038961039	Distal Intergenic	11	93754378	93847374	92997	1	341208	uc001pep.2	-32325	ENSG00000181333	HEPHL1	hephaestin like 1
chr4	83760722	83761221	500	*	16.3295454545455	6.06753246753247	1.77662337662338	3.93877551020408	1.72077922077922	34.0438311688312	2.1012987012987	0.814935064935065	140.935064935065	19.4220779220779	4.35930735930736	15.6122448979592	1.50865800865801	Intron (uc003hnd.3/22872, intron 2 of 7)	4	83739814	83765662	25849	2	22872	uc003hnd.3	4441	ENSG00000138674	SEC31A	SEC31 homolog A, COPII coat complex component
chr9	119082503	119083002	500	*	230.147727272727	3.09350649350649	2.43636363636364	3.00371057513915	3.45670995670996	170.821428571429	4.03636363636364	5.02272727272727	547.673469387755	20.5627705627706	3.03896103896104	5.7847866419295	3.5995670995671	Intron (uc004bjn.3/5069, intron 10 of 21)	9	118949433	119164600	215168	1	5069	uc011lxq.2	133070	ENSG00000182752	PAPPA	pappalysin 1
chr2	109258234	109258733	500	*	6.73538961038961	2.33246753246753	0.74025974025974	3.68089053803339	2.07575757575758	53.2418831168831	1.02337662337662	1.31493506493507	153.25974025974	22.8333333333333	4.31601731601732	9.32467532467533	4.38961038961039	Intron (uc002tel.3/3987, intron 1 of 9)	2	109271268	109303702	32435	1	3987	uc002tek.4	-12535	ENSG00000169756	LIMS1	LIM zinc finger domain containing 1
chr20	9405158	9405657	500	*	6.40746753246753	4.20779220779221	2.24155844155844	2.28200371057514	2.23376623376623	5.86201298701299	5.20779220779221	2.64285714285714	68.6716141001855	2.83766233766234	1.0995670995671	1.92949907235622	4.03246753246753	Intron (uc010gbw.1/5332, intron 26 of 31)	20	9351581	9461462	109882	1	5332	uc002wnh.3	53577	ENSG00000101333	PLCB4	phospholipase C beta 4
chr7	80860454	80860953	500	*	7.86688311688312	3.98961038961039	0.901298701298701	1.3543599257885	1.96969696969697	74.0275974025974	3.54545454545455	2.24350649350649	255.317254174397	4.54761904761905	1.94372294372294	2.14656771799629	4.28138528138528	Distal Intergenic	7	80371854	80551675	179822	2	10512	uc011kgw.2	-308779	ENSG00000075223	SEMA3C	semaphorin 3C
chr12	45926062	45926561	500	*	3.46753246753247	2.62077922077922	4.17662337662338	1.26716141001855	2.35930735930736	12.6055194805195	5.28311688311688	2.08441558441558	107.896103896104	3.02813852813853	1.62770562770563	2.43599257884972	3.48917748917749	Distal Intergenic	12	46119503	46121704	2202	2	400027	uc001roq.3	195143	NA	LINC00938	long intergenic non-protein coding RNA 938
chr4	123740714	123741213	500	*	9.61201298701299	2.26493506493506	8.57662337662338	3.53432282003711	7.6969696969697	12.9025974025974	4.83376623376623	2.60064935064935	95.8534322820037	2.83116883116883	4.96103896103896	3.09276437847866	2.82251082251082	Distal Intergenic	4	123747863	123819390	71528	1	2247	uc003iev.1	-6650	ENSG00000138685	FGF2	fibroblast growth factor 2
chr12	28395920	28396419	500	*	79.3425324675325	3.20519480519481	5.23376623376623	6.1113172541744	8.30519480519481	49.7743506493507	4.98961038961039	6.02272727272727	269.397031539889	5.11038961038961	3.44155844155844	4.291280148423	11.1233766233766	Intron (uc001rio.3/55297, intron 2 of 14)	12	28408937	28703099	294163	1	55297	uc009zjk.3	-12518	ENSG00000123106	CCDC91	coiled-coil domain containing 91
chr5	121757289	121757788	500	*	109.811688311688	4.02077922077922	4.29350649350649	4.32467532467532	1.96103896103896	57.926948051948	2.44155844155844	7.57792207792208	289.855287569573	6.4978354978355	7.18614718614719	4.54545454545454	5.17099567099567	Intron (uc011cwl.1/9627, intron 3 of 9)	5	121779851	121799794	19944	1	9627	uc003ktc.1	-22063	ENSG00000064692	SNCAIP	synuclein alpha interacting protein
chr8	119702026	119702525	500	*	11.9058441558442	3.83376623376623	6.00519480519481	2.91465677179963	6.44155844155844	58.9659090909091	6.63376623376623	9.34090909090909	255.410018552876	8.62987012987013	1.62770562770563	1.81632653061225	3.03246753246753	Intron (uc022bae.1/552860, intron 3 of 4)	8	119201695	119634234	432540	2	401474	uc010mdb.1	-67792	ENSG00000177570	SAMD12	sterile alpha motif domain containing 12
chr3	105118750	105119249	500	*	1.61038961038961	1.88571428571429	2.3012987012987	1.24118738404453	1.75541125541126	9.82467532467533	2.95844155844156	2.5974025974026	35.0667903525046	1.84848484848485	0.627705627705628	0.653061224489796	2.34632034632035	Intron (uc003dvv.3/214, intron 1 of 2)	3	105085557	105295757	210201	1	214	uc003dvy.3	33193	ENSG00000170017	ALCAM	activated leukocyte cell adhesion molecule
chr14	101513583	101514082	500	*	15.4253246753247	2.54285714285714	5.69090909090909	3.48979591836735	2.02380952380952	46.9366883116883	4.10909090909091	4.65584415584416	201.328385899814	10.7619047619048	2.57575757575758	5.14842300556586	3.36147186147186	Promoter (<=1kb)	14	101513658	101513735	78	1	664612	uc021sdg.1	0	ENSG00000202560	MIR539	microRNA 539
chr12	104202883	104203382	500	*	14.7386363636364	4.04415584415584	2.75584415584416	2.87940630797774	3.42424242424242	11.4675324675325	2.09350649350649	6.50649350649351	150.365491651206	3.28138528138528	1.45021645021645	1.45640074211503	2.66666666666667	Intron (uc010swe.1/51559, intron 2 of 13)	12	104166081	104234975	68895	2	51559	uc010swe.1	31593	ENSG00000111696	NT5DC3	5'-nucleotidase domain containing 3
chr18	36055608	36056107	500	*	5.30357142857143	6.08831168831169	4.4961038961039	3.56771799628942	3.59307359307359	19.387987012987	6.15064935064935	2.68506493506493	123.465677179963	1.66666666666667	1.57575757575758	2.38033395176252	2.45887445887446	Distal Intergenic	18	35237098	35237178	81	1	100422857	uc021uiz.1	818510	ENSG00000266530	MIR4318	microRNA 4318
chr2	139212254	139212753	500	*	18.7029220779221	3.56103896103896	1.68571428571429	1.7012987012987	2.75324675324675	9.40422077922078	1.65974025974026	1.91883116883117	167.202226345083	3.89393939393939	3.62337662337662	3.19480519480519	4.36796536796537	Distal Intergenic	2	139259350	139330805	71456	1	339745	uc002tvh.3	-46597	ENSG00000144228	SPOPL	speckle type BTB/POZ protein like
chr6	126504134	126504633	500	*	8.59090909090909	3.36883116883117	4.13246753246753	1.64007421150278	6.09523809523809	38	4.92987012987013	2.02922077922078	122.424860853432	11.7099567099567	2.06060606060606	5.48794063079777	4.03896103896104	Distal Intergenic	6	126433837	126443762	9926	2	100847016	uc031spo.1	-60372	ENSG00000266721	MIR5695	microRNA 5695
chr4	38398712	38399211	500	*	82.7483766233766	2.0961038961039	4.00519480519481	1.21150278293135	3.20562770562771	23.1185064935065	2.76103896103896	3.27597402597403	281.176252319109	4.45238095238095	2.01298701298701	2.94990723562152	3.42207792207792	Distal Intergenic	4	38665790	38692372	26583	1	51274	uc003gtg.2	-266579	ENSG00000109787	KLF3	Kruppel like factor 3
chr18	13207264	13207763	500	*	8.58279220779221	5.18701298701299	7.08051948051948	2.54359925788497	3.27489177489178	18.9431818181818	8.13766233766234	2.46103896103896	117.539888682746	2.28138528138528	2.20779220779221	1.7012987012987	5.24675324675325	Intron (uc002krz.3/uc002krz.3, intron 1 of 1)	18	13218729	13652753	434025	1	753	uc002ksb.3	-10966	ENSG00000168675	LDLRAD4	low density lipoprotein receptor class A domain containing 4
chr2	136485614	136486113	500	*	7.55032467532468	4.97402597402597	5.27792207792208	5.84415584415584	7.2965367965368	32.8977272727273	7.57922077922078	6.05194805194805	304.649350649351	5.34415584415585	5.85281385281385	5.33580705009276	9.24675324675325	Distal Intergenic	2	136499189	136542633	43445	1	23190	uc002tur.3	-13076	ENSG00000144224	UBXN4	UBX domain protein 4
chr8	91799196	91799695	500	*	9.06006493506494	6.72207792207792	2.76883116883117	5.45454545454546	3.50865800865801	78.5081168831169	4.88571428571429	3.82792207792208	231.356215213358	13.5497835497835	8.98268398268398	5.92393320964749	1.4004329004329	Intron (uc003yeo.2/169200, intron 1 of 5)	8	91634223	91803859	169637	2	169200	uc003yeo.2	4164	ENSG00000180694	TMEM64	transmembrane protein 64
chr4	183949055	183949554	500	*	2.97564935064935	3.6961038961039	4.63896103896104	4.76623376623377	4.46320346320346	26.1103896103896	3.75844155844156	3.41233766233766	150.907235621521	4.91341991341991	0.627705627705628	2.4100185528757	9.09523809523809	Distal Intergenic	4	183958818	183961272	2455	1	403315	uc003ivi.4	-9264	ENSG00000230219	FAM92A1P2	family with sequence similarity 92, member A3
chr2	150076269	150076768	500	*	13.8051948051948	5.01038961038961	4.2987012987013	6.02411873840445	6.17099567099567	61.8831168831169	5.83896103896104	4.93506493506493	335.909090909091	6.04329004329004	1.66233766233766	2.79777365491651	3.11038961038961	Distal Intergenic	2	150186499	150330659	144161	1	130574	uc021vqt.1	-109731	ENSG00000187123	LYPD6	LY6/PLAUR domain containing 6
chr6	123950549	123951048	500	*	24.1574675324675	4.27012987012987	3.75844155844156	3.45083487940631	4.01515151515152	70.7987012987013	1.56363636363636	1.99025974025974	314.100185528757	10.7575757575758	7.56277056277056	10.7996289424861	3.8961038961039	Intron (uc003pzj.2/10345, intron 1 of 40)	6	123537484	123958238	420755	2	10345	uc003pzj.2	7190	ENSG00000186439	TRDN	triadin
chr6	123061211	123061710	500	*	7.40746753246753	1.7038961038961	2.31428571428571	1.67161410018553	4.26623376623377	8.41720779220779	1.89350649350649	2.72727272727273	94.0482374768089	5.28787878787879	2.20779220779221	2.5974025974026	3.21212121212121	Distal Intergenic	6	123038913	123047518	8606	1	5570	uc011ebq.2	22298	ENSG00000135549	PKIB	cAMP-dependent protein kinase inhibitor beta
chr8	122350045	122350544	500	*	33.1542207792208	3.3038961038961	2.15584415584416	2.04081632653061	3.53463203463203	35.0714285714286	3.99220779220779	2.9025974025974	146.204081632653	6.32683982683983	1.25974025974026	3.60667903525046	4.09090909090909	Distal Intergenic	8	122651586	122657564	5979	1	594842	uc022baf.1	-301042	NA	HAS2-AS1	HAS2 antisense RNA 1
chr4	166427865	166428364	500	*	11.3279220779221	7.18181818181818	7.36623376623377	2.30612244897959	7.18181818181818	27.349025974026	5.8987012987013	3.60064935064935	199.844155844156	6.47186147186147	3.44155844155844	4.3469387755102	3.18398268398268	Distal Intergenic	4	166307394	166307489	96	1	693163	uc021xua.1	120471	ENSG00000207559	MIR578	microRNA 578
chr14	21179725	21180224	500	*	71.6899350649351	4.56623376623377	2.41818181818182	1.33951762523191	3.004329004329	85.4529220779221	1.69350649350649	4.82792207792208	287.397031539889	10.2683982683983	5.25108225108225	3.77179962894249	2.73593073593074	Distal Intergenic	14	21156932	21168758	11827	1	6038	uc001vya.3	22793	ENSG00000258818	RNASE4	ribonuclease A family member 4
chr1	117352940	117353439	500	*	15.112012987013	2.43116883116883	14.574025974026	2.85714285714286	10.991341991342	25.6282467532467	17.7948051948052	2.58766233766234	243.135435992579	3.60822510822511	5.25541125541126	2.31354359925788	6.47186147186147	Distal Intergenic	1	117297086	117311851	14766	1	914	uc001egu.4	55854	ENSG00000116824	CD2	CD2 molecule
chr17	21102600	21103099	500	*	8.07305194805195	4.43896103896104	4.15324675324675	9.2708719851577	7.24458874458875	66.25	4.13246753246753	5.02922077922078	186.30612244898	5.88311688311688	6.8008658008658	4.860853432282	5.51082251082251	Intron (uc002gyp.2/8834, intron 1 of 1)	17	21101263	21117908	16646	2	8834	uc002gyp.2	14809	ENSG00000178307	TMEM11	transmembrane protein 11
chr8	106602330	106602829	500	*	23.0454545454545	3.08571428571429	5.87012987012987	2.5974025974026	2.76190476190476	11.8474025974026	0.761038961038961	3.00324675324675	131.536178107607	6.14502164502164	1.77922077922078	3.22820037105751	2.48917748917749	Intron (uc003ymd.3/23414, intron 4 of 7)	8	106703118	106816767	113650	1	23414	uc011lhs.2	-100289	ENSG00000169946	ZFPM2	zinc finger protein, FOG family member 2
chr3	73192983	73193482	500	*	90.2418831168831	5.87012987012987	2.05194805194805	2.20779220779221	5.83333333333333	31.7824675324675	5.8987012987013	1.84090909090909	294.406307977737	10.7229437229437	4.86147186147186	8.28756957328386	1.64502164502165	Distal Intergenic	3	73110810	73112471	1662	1	55096	uc003dpj.3	82173	ENSG00000255423	EBLN2	endogenous Bornavirus like nucleoprotein 2
chr4	75120759	75121258	500	*	3.31655844155844	3.33246753246753	2.2051948051948	2.46938775510204	3.67748917748918	37.9772727272727	3.08311688311688	1.28896103896104	109.170686456401	3.96103896103896	2.35497835497835	3.84230055658627	2.07575757575758	Intron (uc011cbk.2/441024, intron 6 of 7)	4	75089785	75168814	79030	1	441024	uc003hhu.3	30974	ENSG00000163738	MTHFD2L	methylenetetrahydrofolate dehydrogenase (NADP+ dependent) 2 like
chr4	106383141	106383640	500	*	31.2045454545455	6.22857142857143	9.31688311688312	6.69016697588126	37.0930735930736	28.2905844155844	8.29090909090909	7.26623376623377	183.517625231911	9.42424242424242	5.75757575757576	8.59554730983302	4.85930735930736	Intron (uc003hxl.3/27068, intron 1 of 11)	4	106290234	106395227	104994	2	27068	uc003hxl.3	11587	ENSG00000138777	PPA2	inorganic pyrophosphatase 2
chr7	89906989	89907488	500	*	5.76948051948052	3.35844155844156	3.63896103896104	1.53246753246753	3.67316017316017	13.650974025974	1.89350649350649	0.642857142857143	129.706864564007	3.06709956709957	0.748917748917749	3.6734693877551	5.44805194805195	Promoter (1-2kb)	7	89908991	89940377	31387	1	79846	uc011khk.2	-1503	ENSG00000105792	CFAP69	cilia and flagella associated protein 69
chr11	34263694	34264193	500	*	62.1428571428571	4.68571428571429	9.50389610389611	2.17068645640074	9.19264069264069	36.2305194805195	9.35064935064935	40.224025974026	378.480519480519	3.3961038961039	3.22510822510822	3.04267161410019	5.36363636363636	Intron (uc001mvl.2/25841, intron 1 of 16)	11	34172534	34379555	207022	2	25841	uc001mvl.2	115362	ENSG00000166016	ABTB2	ankyrin repeat and BTB domain containing 2
chr13	22096888	22097387	500	*	240.011363636364	2.2987012987013	4.12727272727273	3.01113172541744	3.60606060606061	58.9821428571429	1.52987012987013	3.96753246753247	550.723562152134	4.12987012987013	4.65367965367965	3.12615955473098	4.68398268398268	Intron (uc001uof.3/221154, intron 4 of 11)	13	22066828	22088568	21741	2	221154	uc010tct.2	-8320	ENSG00000165487	MICU2	mitochondrial calcium uptake 2
chr6	82915710	82916209	500	*	24.0681818181818	5.12207792207792	3.59480519480519	7.88126159554731	4.67099567099567	71.0487012987013	4.83896103896104	4.22077922077922	335.775510204082	24.7662337662338	10.4761904761905	18.8942486085343	4.92424242424242	Promoter (<=1kb)	6	82879956	82915646	35691	2	25998	uc011dyu.1	-64	ENSG00000005700	IBTK	inhibitor of Bruton tyrosine kinase
chr13	111159533	111160032	500	*	25.2272727272727	6.66493506493507	3.91168831168831	4.28942486085343	2.72510822510823	23.4577922077922	3.5974025974026	5.62012987012987	114.102040816327	6.18831168831169	5.96536796536796	3.92578849721707	2.92640692640693	Promoter (<=1kb)	13	111154923	111160526	5604	2	100874203	uc031qnh.1	494	ENSG00000232814	COL4A2-AS1	COL4A2 antisense RNA 1
chr6	117087606	117088105	500	*	44.4902597402597	11.2155844155844	6.66233766233766	6.10575139146568	2.76839826839827	36.038961038961	6.78441558441558	14.8474025974026	232.992578849722	12.7424242424242	7.07359307359307	9.39332096474954	6.80952380952381	Promoter (<=1kb)	6	117073360	117086886	13527	2	221303	uc003pxi.2	-720	ENSG00000183807	FAM162B	family with sequence similarity 162 member B
chr18	19444285	19444784	500	*	4.22564935064935	1.08831168831169	2.21558441558442	3.61038961038961	0.744588744588745	65.176948051948	1.69090909090909	1.84415584415584	192.21706864564	6.22727272727273	6.31168831168831	2.58070500927644	3.39393939393939	3' UTR	18	19408965	19409049	85	2	406905	uc021uic.1	-35236	ENSG00000284453	MIR1-2	microRNA 1-2
chr14	39614588	39615087	500	*	90.9886363636364	4.61038961038961	6.58441558441558	5.49721706864564	8.38311688311689	29.1282467532468	8.68051948051948	6.77272727272727	300.788497217069	7.16233766233766	4.80952380952381	5.79962894248609	6.47619047619048	Downstream (1-2kb)	14	39617015	39639634	22620	2	122553	uc001wut.1	24547	ENSG00000182400	TRAPPC6B	trafficking protein particle complex 6B
chr5	123387594	123388093	500	*	2.97077922077922	3.68051948051948	5.19220779220779	4.36549165120594	4.49350649350649	16.0324675324675	4.10909090909091	9.61363636363636	159.855287569573	4.51298701298701	4.9004329004329	5.98701298701299	3.35064935064935	Distal Intergenic	5	122881111	122952738	71628	1	1456	uc031skw.1	506483	ENSG00000151292	CSNK1G3	casein kinase 1 gamma 3
chr5	100420027	100420526	500	*	39.2402597402597	4.36883116883117	4.32727272727273	1.07050092764378	5.96969696969697	22.0844155844156	6.64935064935065	2.76623376623377	210.892393320965	6.3008658008658	2.74025974025974	3.03153988868275	5.43939393939394	Distal Intergenic	5	100221015	100238987	17973	2	7903	uc003knl.3	-181040	ENSG00000113532	ST8SIA4	ST8 alpha-N-acetyl-neuraminide alpha-2,8-sialyltransferase 4
chr6	21961449	21961948	500	*	5.51461038961039	6.04155844155844	3.83116883116883	2.42300556586271	4.77272727272727	30.7175324675325	4.37142857142857	3.11038961038961	104.254174397032	6.59307359307359	1.79220779220779	4.80148423005566	2.60822510822511	Intron (uc011djj.1/401237, intron 6 of 6)	6	21898951	22214734	315784	1	401237	uc003ndl.3	62498	NA	CASC15	cancer susceptibility 15
chr18	24090234	24090733	500	*	4.12987012987013	1.31688311688312	1.96623376623377	1.73283858998145	3.17748917748918	13.0584415584416	1.92207792207792	4.22727272727273	86.2244897959184	1.81818181818182	0.878787878787879	1.76623376623377	1.93939393939394	Intron (uc010xbj.3/284252, intron 1 of 4)	18	24035684	24056855	21172	2	284252	uc002kvy.3	-33379	ENSG00000134504	KCTD1	potassium channel tetramerization domain containing 1
chr18	54330126	54330625	500	*	21.8133116883117	1.96363636363636	5.09350649350649	1.66790352504638	3.78354978354978	8.39772727272727	1.96883116883117	2.6461038961039	128.534322820037	4.1991341991342	0.878787878787879	2.46567717996289	6.45238095238095	Intron (uc010dpk.1/23335, intron 1 of 19)	18	54318616	54697036	378421	1	23335	uc002lgl.1	11510	ENSG00000091157	WDR7	WD repeat domain 7
chr11	22780570	22781069	500	*	2.70292207792208	2.21038961038961	3.13246753246753	0.996289424860853	1.19264069264069	5.28084415584416	3.13246753246753	1.69155844155844	41.2820037105751	3.35497835497835	0.627705627705628	1.94990723562152	1.3008658008658	Intron (uc009yie.3/2620, intron 7 of 7)	11	22843598	22851382	7785	2	258010	uc001mqp.4	70313	ENSG00000198168	SVIP	small VCP interacting protein
chr8	53162659	53163158	500	*	10.0016233766234	2.59480519480519	3.21818181818182	2.5974025974026	2.21861471861472	13.6412337662338	3.44675324675325	4.82142857142857	130.12987012987	2.38095238095238	1.25974025974026	1.80333951762523	1.29437229437229	Intron (uc003xra.2/9705, intron 2 of 25)	8	53023392	53130461	107070	2	9705	uc011lds.1	-32198	ENSG00000147488	ST18	ST18 C2H2C-type zinc finger transcription factor
chr21	18834699	18835198	500	*	10.4918831168831	2.12467532467532	2.02077922077922	3.14842300556586	3.5995670995671	14.1753246753247	3.35584415584416	7.05844155844156	124.081632653061	2.82251082251082	1.25974025974026	2.32282003710575	4.71645021645022	Distal Intergenic	21	18811208	18821503	10296	1	100505929	uc011abz.2	23491	NA	LINC01549	long intergenic non-protein coding RNA 1549
chr7	16759262	16759761	500	*	9.98051948051948	5.96883116883117	2.82337662337662	5.26159554730983	7.32683982683983	37.8133116883117	6.35324675324675	3.6461038961039	158.589981447124	6.84848484848485	6.37662337662338	7.38961038961039	9.56277056277056	Distal Intergenic	7	16793351	16824161	30811	1	27075	uc003stq.3	-33590	ENSG00000106537	TSPAN13	tetraspanin 13
chr8	86271760	86272259	500	*	23.4204545454545	1.87272727272727	3.60779220779221	1.66233766233766	2.3030303030303	6.6461038961039	1.21558441558442	3.92207792207792	137.892393320965	1.77489177489177	1.77922077922078	2.35621521335807	3.66233766233766	Intron (uc003ydf.1/377677, intron 8 of 8)	8	86240458	86253943	13486	2	759	uc022axc.1	-17817	ENSG00000133742	CA1	carbonic anhydrase 1
chr4	35762376	35762875	500	*	56.9659090909091	2.90909090909091	4.12727272727273	5.8961038961039	8.23376623376623	310.616883116883	8.76363636363636	9.6525974025974	1021.96103896104	15.465367965368	5.0995670995671	4.46196660482375	4.52164502164502	Distal Intergenic	4	35949843	36075457	125615	2	116984	uc003gso.3	312582	ENSG00000047365	ARAP2	ArfGAP with RhoGAP domain, ankyrin repeat and PH domain 2
chr14	56554873	56555372	500	*	7.56818181818182	3.21298701298701	5.14805194805195	6.95176252319109	4.1969696969697	50.1103896103896	8.58701298701299	4.76623376623377	217.708719851577	15.3181818181818	15.3722943722944	5.74953617810761	6.81168831168831	Distal Intergenic	14	56585093	56768031	182939	1	57161	uc001xch.3	-29721	ENSG00000139946	PELI2	pellino E3 ubiquitin protein ligase family member 2
chr1	45504598	45505097	500	*	28.3603896103896	4.15584415584416	2.24675324675325	1.18923933209648	3.92207792207792	19.3587662337662	4.21298701298701	2.93506493506494	155.727272727273	1.18181818181818	0.748917748917749	0.820037105751391	9.28787878787879	Exon (uc001cnd.2/57643, exon 8 of 14)	1	45478481	45480508	2028	1	7389	uc010olj.1	26117	ENSG00000126088	UROD	uroporphyrinogen decarboxylase
chr1	220474066	220474565	500	*	5.26461038961039	3.12467532467532	2.67012987012987	2.569573283859	2.73593073593074	31.1461038961039	1.44675324675325	2.39285714285714	130.601113172542	5.67748917748918	1.66233766233766	3.73098330241187	2.94588744588745	Distal Intergenic	1	220382749	220445843	63095	2	25782	uc010pum.1	-28223	ENSG00000118873	RAB3GAP2	RAB3 GTPase activating non-catalytic protein subunit 2
chr8	129057186	129057685	500	*	50.7224025974026	5.72467532467533	11.0103896103896	2.23933209647495	5.16450216450216	39.7175324675325	12.561038961039	2.61363636363636	287.187384044527	3.14502164502165	0.627705627705628	2.87012987012987	2.2012987012987	Intron (uc003ysl.3/5820, intron 4 of 7)	8	129061398	129061484	87	1	100302175	uc022bbj.1	-3713	ENSG00000221176	MIR1207	microRNA 1207
chr7	147982003	147982502	500	*	13.3376623376623	1.56103896103896	0.901298701298701	1.06307977736549	0.558441558441559	16.6672077922078	0.761038961038961	1.5487012987013	110.423005565863	10.1341991341991	0.748917748917749	5.29313543599258	1.27922077922078	Intron (uc003weu.2/26047, intron 21 of 23)	7	148036553	148118088	81536	1	26047	uc003wev.2	-54051	ENSG00000174469	CNTNAP2	contactin associated protein like 2
chr1	66878765	66879264	500	*	16.0762987012987	7.13246753246753	2.24415584415584	3.44897959183673	4.77056277056277	11.0681818181818	7.89350649350649	2.62987012987013	126.985157699443	8.0021645021645	2.3982683982684	7.76994434137291	2.75757575757576	Distal Intergenic	1	66820070	66840262	20193	1	5142	uc009was.3	58695	ENSG00000184588	PDE4B	phosphodiesterase 4B
chr5	40034498	40034997	500	*	4.05844155844156	4.28311688311688	2.5974025974026	0.669758812615955	4.97186147186147	97.387987012987	2.82077922077922	5.68181818181818	289.033395176252	13.8138528138528	1.88311688311688	2.44341372912801	5.72510822510823	Distal Intergenic	5	39371776	39425335	53560	2	1601	uc003jlx.3	-609163	ENSG00000153071	DAB2	DAB adaptor protein 2
chr12	102427683	102428182	500	*	5.34577922077922	4.59220779220779	4.12987012987013	2.20222634508349	4.89177489177489	36.2386363636364	4.16103896103896	5.77597402597403	176.808905380334	3.17316017316017	2.39393939393939	1.4582560296846	3.2034632034632	Intron (uc010svw.2/51019, intron 5 of 6)	12	102406717	102455899	49183	2	51019	uc010svw.2	27717	ENSG00000120860	WASHC3	WASH complex subunit 3
chr5	14396830	14397329	500	*	37.8717532467532	3.27532467532467	5.38441558441558	2.97773654916512	4.31385281385281	22.5324675324675	8.72467532467532	3.82142857142857	328.959183673469	5.22510822510823	4.2987012987013	3.22077922077922	2.92424242424242	Exon (uc003jff.3/7204, exon 29 of 57)	5	14293121	14489274	196154	1	7204	uc003jfh.1	103709	ENSG00000038382	TRIO	trio Rho guanine nucleotide exchange factor
chr1	56598102	56598601	500	*	13.362012987013	1.41298701298701	1.37402597402597	2.39888682745826	2.55411255411255	39.9529220779221	4.8961038961039	2.21428571428571	128.69387755102	12.5497835497835	1.94372294372294	10.0463821892393	5.61255411255411	Distal Intergenic	1	56960419	57045257	84839	2	8613	uc001cyj.2	446656	ENSG00000162407	PLPP3	phospholipid phosphatase 3
chr4	95574317	95574816	500	*	25.5714285714286	3.36363636363636	6.95584415584416	1.79777365491651	2.98268398268398	76.1737012987013	3.33246753246753	6.99350649350649	366.467532467533	6.62987012987013	1.25974025974026	1.70315398886827	3.61688311688312	Intron (uc003hth.4/10611, intron 9 of 12)	4	95505552	95589378	83827	1	10611	uc003htl.4	68765	ENSG00000163110	PDLIM5	PDZ and LIM domain 5
chr9	12095882	12096381	500	*	72.2305194805195	3.87012987012987	4.04415584415584	1.85343228200371	5.23809523809524	12.6931818181818	3.67272727272727	3.50974025974026	334.680890538033	4.24025974025974	1.42857142857143	3.23933209647495	3.67965367965368	Distal Intergenic	9	12693386	12710266	16881	1	7306	uc003zkv.4	-597005	ENSG00000107165	TYRP1	tyrosinase related protein 1
chr7	128725197	128725696	500	*	6.78409090909091	0.914285714285714	1.28831168831169	1.49536178107607	1.73593073593074	17.3652597402597	3.85454545454545	2.44805194805195	127.280148423006	2.22077922077922	2.39393939393939	3.63079777365492	0.731601731601732	Distal Intergenic	7	128695277	128697293	2017	1	286016	uc003von.2	29920	ENSG00000230359	TPI1P2	triosephosphate isomerase 1 pseudogene 2
chr20	9129673	9130172	500	*	150.537337662338	3.99220779220779	2.94285714285714	2.94990723562152	3.26190476190476	67.2353896103896	3.63896103896104	3.91883116883117	401.82560296846	14.3268398268398	6.16450216450216	8.19109461966605	2.9978354978355	Intron (uc010gbw.1/5332, intron 1 of 31)	20	9198037	9461462	263426	1	5332	uc021wal.1	-67865	ENSG00000101333	PLCB4	phospholipase C beta 4
chr5	127103957	127104456	500	*	3.33928571428571	1.87272727272727	3.18441558441558	1.93506493506493	4.9004329004329	7.32305194805195	4.35324675324675	2.84090909090909	95.8404452690167	3.05844155844156	2.20779220779221	2.29684601113172	4.68831168831169	Distal Intergenic	5	126988707	126994322	5616	1	613212	uc003kum.4	115250	ENSG00000205279	CTXN3	cortexin 3
chr1	222440100	222440599	500	*	14.3944805194805	4.52207792207792	4.36883116883117	6.81076066790352	3.32683982683983	92.9756493506493	8.6961038961039	6.13636363636364	249.922077922078	39.8809523809524	9.07359307359307	48.6345083487941	6.81168831168831	Distal Intergenic	1	222695602	222721444	25843	2	79802	uc001hnh.1	280845	ENSG00000143512	HHIPL2	HHIP like 2
chr3	17987449	17987948	500	*	8.1525974025974	7.29090909090909	1.42597402597403	9.93877551020408	3.59307359307359	54.8928571428571	2.65714285714286	1.92207792207792	217.91280148423	23.2705627705628	13.1341991341991	22.4137291280148	5.42424242424242	Distal Intergenic	3	18004064	18310410	306347	1	339862	uc003cbg.4	-16116	NA	LOC339862	uncharacterized LOC339862
chr4	53268693	53269192	500	*	7.5	1.02597402597403	1.06753246753247	4.1669758812616	1.6017316017316	35.2467532467532	1.1038961038961	0.448051948051948	120.183673469388	10.7272727272727	3.56277056277056	6.63821892393321	3.06493506493507	Distal Intergenic	4	53457127	53522759	65633	2	64854	uc003gzm.4	253567	ENSG00000109189	USP46	ubiquitin specific peptidase 46
chr11	10499594	10500093	500	*	15.5551948051948	2.03896103896104	6.21298701298701	4.68831168831169	10.1839826839827	74.2191558441558	8.23376623376623	4.20454545454546	281.380333951763	10.3138528138528	3.18181818181818	4.41743970315399	2.96536796536797	Exon (uc001min.1/272, exon 3 of 15)	11	10482678	10529126	46449	1	272	uc009yfy.2	16916	ENSG00000133805	AMPD3	adenosine monophosphate deaminase 3
chr12	97382632	97383131	500	*	107.592532467532	14.438961038961	8.5948051948052	2.9165120593692	4.24242424242424	46.737012987013	6.37402597402597	3.58441558441558	325.465677179963	5.42640692640693	4.004329004329	5.52133580705009	3.82251082251082	Distal Intergenic	12	97306354	97347469	41116	1	121441	uc001tex.3	76278	ENSG00000139350	NEDD1	NEDD1 gamma-tubulin ring complex targeting factor
chr2	21451310	21451809	500	*	220.063311688312	5.24935064935065	1.38181818181818	4.2987012987013	2.76190476190476	74.9334415584416	1.88311688311688	3.50324675324675	514.165120593692	19.4718614718615	5.81385281385281	11.038961038961	18.1471861471861	Distal Intergenic	2	21224301	21266945	42645	2	338	uc002red.3	-184365	ENSG00000084674	APOB	apolipoprotein B
chr4	83073781	83074280	500	*	1.61038961038961	2.27532467532468	5.54805194805195	0.512059369202226	0.956709956709957	0.508116883116883	34.0545454545455	0.487012987012987	0.873840445269017	1.33549783549784	0.878787878787879	1.13543599257885	2.19047619047619	Distal Intergenic	4	83274467	83292737	18271	2	3184	uc003hml.1	218457	ENSG00000138668	HNRNPD	heterogeneous nuclear ribonucleoprotein D
chr2	207395440	207395939	500	*	3.37012987012987	1.96883116883117	72.8727272727273	1.66233766233766	4.96536796536797	0.758116883116883	244.753246753247	4.02922077922078	1.66790352504638	1.004329004329	2.23376623376623	2.01669758812616	4.76623376623377	Exon (uc002vbq.4/8745, exon 4 of 26)	2	207310031	207485854	175824	1	8745	uc010ziv.3	85409	ENSG00000114948	ADAM23	ADAM metallopeptidase domain 23
chr1	234544415	234544914	500	*	3.13798701298701	1.23636363636364	13.625974025974	2.09276437847866	0.915584415584416	1.09415584415584	177.594805194805	0.642857142857143	1.56586270871985	1.2987012987013	1.30735930735931	1.39146567717996	0.731601731601732	Intron (uc001hwd.3/6894, intron 23 of 29)	1	234509429	234519795	10367	1	388753	uc001hwc.3	34986	ENSG00000168275	COA6	cytochrome c oxidase assembly factor 6
chr20	21538226	21538725	500	*	8.39285714285714	3.58701298701299	12.7974025974026	1.88497217068646	1.24675324675325	1.53409090909091	79.2857142857143	4.67857142857143	3.40630797773655	1.72727272727273	0.748917748917749	2.33024118738404	3.9047619047619	Distal Intergenic	20	21491660	21494664	3005	2	4821	uc002wsi.3	-43562	ENSG00000125820	NKX2-2	NK2 homeobox 2
chr16	11058614	11059113	500	*	8.03571428571428	2.78441558441558	42.3558441558442	2.89239332096475	4.4004329004329	0.847402597402597	130.838961038961	20.3149350649351	2.17810760667904	1.62554112554113	1.45021645021645	1.47495361781076	2.43506493506493	Intron (uc002dan.4/23274, intron 3 of 20)	16	11038345	11276046	237702	1	23274	uc021tcy.1	20269	ENSG00000038532	CLEC16A	C-type lectin domain containing 16A
chr10	35300590	35301089	500	*	5.9724025974026	1.92467532467532	9.76883116883117	1.1669758812616	3.54329004329004	1.78246753246753	105.288311688312	3.15909090909091	2.25417439703154	1.41125541125541	1.82251082251082	2.2708719851577	1.93939393939394	Exon (uc009xma.3/8453, exon 21 of 22)	10	35297479	35363258	65780	2	8453	uc009xma.3	62169	ENSG00000108094	CUL2	cullin 2
chr21	39678188	39678687	500	*	2.56493506493507	1.38181818181818	22.4415584415584	2.79777365491651	1.57792207792208	1.69805194805195	90.4805194805195	1.02922077922078	1.42486085343228	2.23809523809524	0.748917748917749	1.8404452690167	16.9350649350649	Distal Intergenic	21	39644342	39673746	29405	1	3772	uc002ywx.4	33846	ENSG00000157551	KCNJ15	potassium inwardly rectifying channel subfamily J member 15
chr8	100717945	100718444	500	*	4.67045454545454	1.96363636363636	10.7324675324675	1.01113172541744	1.62987012987013	1.50974025974026	62.8597402597403	2.30519480519481	0.951762523191095	2.13203463203463	1.25974025974026	1.33580705009276	3.01731601731602	Intron (uc003yiv.4/157680, intron 36 of 61)	8	100549014	100549089	76	2	100126309	uc022aze.1	-168856	ENSG00000216069	MIR875	microRNA 875
chr5	156978966	156979465	500	*	3.16883116883117	1.64155844155844	18.5454545454545	1.25974025974026	2.93939393939394	6.16720779220779	73.5480519480519	6.5487012987013	1.30426716141002	2.71645021645022	1.82683982683983	2.71057513914657	2.66017316017316	Intron (uc003lww.3/8728, intron 3 of 22)	5	156908442	157002749	94308	2	8728	uc011ddr.1	23284	ENSG00000135074	ADAM19	ADAM metallopeptidase domain 19
chr12	6899902	6900401	500	*	7.75811688311688	3.78961038961039	5.73246753246753	4.62894248608534	3.87012987012987	2.60551948051948	54.2935064935065	4.16558441558442	3.69573283858998	4.46753246753247	1.19047619047619	4.91094619666048	8.62987012987013	Promoter (1-2kb)	12	6898638	6929976	31339	1	920	uc010sfl.2	1264	ENSG00000010610	CD4	CD4 molecule
chr18	56215055	56215554	500	*	5.89123376623377	0.914285714285714	15.1142857142857	1.47495361781076	3.39177489177489	1.51785714285714	51.0051948051948	1.72402597402597	2.38589981447124	1.73593073593074	2.04761904761905	3.46753246753247	5.21861471861472	Intron (uc002lhj.4/115701, intron 4 of 12)	18	56195984	56205456	9473	2	115701	uc002lhk.1	-9599	ENSG00000198796	ALPK2	alpha kinase 2
chr21	47026920	47027419	500	*	1.61038961038961	2.03376623376623	22.0883116883117	1.90723562152134	4.35714285714286	1.64448051948052	89.4805194805195	0.857142857142857	1.77365491651206	2.36580086580087	1.62770562770563	2.33580705009276	5.45670995670996	Distal Intergenic	21	47063683	47355618	291936	1	54039	uc010gqb.3	-36264	ENSG00000183570	PCBP3	poly(rC) binding protein 3
chr8	19250715	19251214	500	*	4.3961038961039	3.36623376623377	12.2311688311688	1.15213358070501	2.04978354978355	0.930194805194805	97.2753246753247	3.20454545454545	2.87940630797774	1.38744588744589	0.748917748917749	1.63821892393321	3.60822510822511	Exon (uc003wzb.3/63898, exon 9 of 10)	8	19171487	19253729	82243	1	63898	uc003wzc.3	79228	ENSG00000104611	SH2D4A	SH2 domain containing 4A
chr2	161330717	161331216	500	*	2.62987012987013	1.85714285714286	20.2597402597403	1.20593692022263	1.68614718614719	2.2288961038961	72.987012987013	0.974025974025974	2.43784786641929	3.98268398268398	2.20779220779221	5.05380333951763	1.50865800865801	Intron (uc002ubi.4/5937, intron 1 of 14)	2	161128662	161350318	221657	2	5937	uc002ubi.4	19102	ENSG00000153250	RBMS1	RNA binding motif single stranded interacting protein 1
chr2	235372623	235373122	500	*	3.70616883116883	3.61558441558442	153.225974025974	1.72541743970315	27.6645021645022	3.60064935064935	258.693506493507	5.42857142857143	2.13729128014842	2.27705627705628	2.70995670995671	1.40074211502783	5.54978354978355	Distal Intergenic	2	235401686	235405693	4008	2	10123	uc002vvn.3	32571	ENSG00000188042	ARL4C	ADP ribosylation factor like GTPase 4C
chr11	112389010	112389509	500	*	2.14448051948052	2.0961038961039	3.80519480519481	1.30241187384045	2.59523809523809	1.47564935064935	24.2675324675325	0.876623376623377	0.573283858998145	1.4025974025974	2.25541125541126	0.653061224489796	1.01948051948052	Distal Intergenic	11	112118876	112131583	12708	2	349633	uc009yyp.2	-257427	ENSG00000188771	PLET1	placenta expressed transcript 1
chr6	143418303	143418802	500	*	12.900974025974	2.67012987012987	54.5168831168831	2.2987012987013	2.49350649350649	1.66883116883117	165.18961038961	11.8019480519481	3.66975881261596	3.49134199134199	1.45021645021645	3.95547309833024	10.5541125541126	Intron (uc003qjf.3/51390, intron 2 of 6)	6	143382084	143661441	279358	1	51390	uc003qji.3	36219	ENSG00000146416	AIG1	androgen induced 1
chr12	6895828	6896327	500	*	12.9220779220779	5.52727272727273	41.8363636363636	6.67532467532468	1.56709956709957	3.47402597402597	188	2.62012987012987	4.66790352504638	3.73160173160173	4.58441558441558	5.82745825602969	6.22727272727273	Distal Intergenic	12	6898638	6925569	26932	1	920	uc009zez.2	-2311	ENSG00000010610	CD4	CD4 molecule
chr5	9538553	9539052	500	*	2.81493506493506	2.90909090909091	5.81038961038961	1.78664192949907	2.85497835497836	2.63636363636364	42.8493506493507	3.59090909090909	4.98515769944341	2.16450216450216	3.03896103896104	3.94619666048238	4.73809523809524	Intron (uc003jek.2/9037, intron 1 of 22)	5	9035138	9546233	511096	2	9037	uc003jek.2	7181	ENSG00000112902	SEMA5A	semaphorin 5A
chr2	205745608	205746107	500	*	5.18181818181818	1.02597402597403	15.4883116883117	1.12059369202226	2.46536796536797	1.97402597402597	66.9298701298701	4.81818181818182	1.3469387755102	1.84848484848485	1.31168831168831	2.52875695732839	4.17316017316017	Intron (uc010fub.2/117583, intron 2 of 18)	2	205410516	206484886	1074371	1	117583	uc002var.2	335092	ENSG00000116117	PARD3B	par-3 family cell polarity regulator beta
chr13	24328672	24329171	500	*	4.56331168831169	5.55584415584416	30.2467532467532	1.68645640074212	28.2792207792208	1.50811688311688	100.742857142857	10.0454545454545	1.8886827458256	1.51515151515151	1.25974025974026	2.09833024118738	3.7034632034632	Intron (uc001uox.4/4285, intron 18 of 18)	13	24463028	24466242	3215	1	542767	uc001uoy.3	-133857	ENSG00000205861	PCOTH	Pro-X-Gly collagen triple helix like repeat containing
chr8	42011525	42012024	500	*	2.8262987012987	6.64675324675325	28.1038961038961	4.72170686456401	2.83766233766234	2.56655844155844	99.3064935064935	3.71428571428571	3.24118738404453	3.81168831168831	3.98268398268398	4.18367346938776	2.6991341991342	Promoter (<=1kb)	8	42012134	42023297	11164	1	10947	uc003xoq.2	-110	ENSG00000070718	AP3M2	adaptor related protein complex 3 subunit mu 2
chr5	36168817	36169316	500	*	4.97727272727273	4.87272727272727	15.0779220779221	1.80333951762523	1.88744588744589	12.8295454545455	99.6675324675325	3.81493506493507	3.85157699443414	2.78138528138528	1.76190476190476	2.78293135435993	4.42207792207792	Intron (uc003jkc.2/6502, intron 5 of 9)	5	36152145	36184142	31998	1	6502	uc011cou.2	16672	ENSG00000145604	SKP2	S-phase kinase associated protein 2
chr3	33005262	33005761	500	*	6.49675324675325	5.42857142857143	50.0493506493507	4.44712430426716	2.90692640692641	3.53896103896104	265.251948051948	0.814935064935065	3.95361781076067	2.74891774891775	3.03896103896104	3.13543599257885	4.995670995671	Distal Intergenic	3	32993066	32996403	3338	1	1233	uc003cfg.1	12196	ENSG00000183813	CCR4	C-C motif chemokine receptor 4
chr15	91083011	91083510	500	*	3.87987012987013	2.84155844155844	47.6025974025974	0.959183673469388	3.77489177489178	1.07467532467532	120.974025974026	5.07142857142857	2.01855287569573	0.930735930735931	0.878787878787879	2.20408163265306	1.50865800865801	Exon (uc002bpn.4/64784, exon 2 of 3)	15	91073118	91188577	115460	1	64784	uc002bpp.4	9893	ENSG00000140577	CRTC3	CREB regulated transcription coactivator 3
chr6	11414734	11415233	500	*	1.61038961038961	2.06753246753247	53.3168831168831	2.20408163265306	9.6017316017316	0.762987012987013	111.220779220779	22.1298701298701	2.860853432282	3.01515151515152	4.43722943722944	5.42300556586271	6.495670995671	Distal Intergenic	6	11183531	11382581	199051	2	4739	uc010joz.2	-32153	ENSG00000111859	NEDD9	neural precursor cell expressed, developmentally down-regulated 9
chr4	143307555	143308054	500	*	3.43668831168831	1.35324675324675	13.4883116883117	2.12615955473098	3.45454545454545	1.47727272727273	52.0467532467532	1.04545454545455	0.432282003710575	1.25541125541126	0.627705627705628	1.11502782931354	2.81385281385281	Intron (uc011chm.2/8821, intron 4 of 23)	4	142949182	143352538	403357	2	8821	uc011chm.2	44484	ENSG00000109452	INPP4B	inositol polyphosphate-4-phosphatase type II B
chr7	70253276	70253775	500	*	11.7581168831169	2.94545454545454	27.6363636363636	1.47495361781076	14.2294372294372	2.80194805194805	93.8493506493507	4.05519480519481	4.46938775510204	2.78354978354978	1.45021645021645	2.76994434137291	3.29004329004329	Intron (uc003tvw.4/26053, intron 18 of 18)	7	70231248	70257885	26638	1	26053	uc011keg.2	22028	ENSG00000158321	AUTS2	activator of transcription and developmental regulator AUTS2
chr13	34184856	34185355	500	*	5.6737012987013	2.78441558441558	64.8831168831169	2.23747680890538	7.19047619047619	2.18831168831169	126.501298701299	10.7305194805195	1.84972170686456	2.50865800865801	2.04761904761905	1.76808905380334	5.8982683982684	Intron (uc001uux.3/90627, intron 3 of 17)	13	33677272	34250932	573661	2	90627	uc001uux.3	65577	ENSG00000133121	STARD13	StAR related lipid transfer domain containing 13
chr5	65092713	65093212	500	*	2.2775974025974	2.54545454545455	22.9376623376623	1.12059369202226	5.04761904761905	2.86363636363636	112.47012987013	2.59415584415584	2.15584415584416	1.48484848484849	1.45021645021645	1.60667903525046	4.29437229437229	Intron (uc003juf.3/57486, intron 9 of 12)	5	65081602	65125111	43510	1	57486	uc010iww.3	11111	ENSG00000123213	NLN	neurolysin
chr4	153527911	153528410	500	*	17.3538961038961	6.67272727272727	29.3324675324675	3.44712430426716	3.35714285714286	6.43344155844156	100.875324675325	2.86688311688312	5.0834879406308	2.03246753246753	4.05627705627706	2.30612244897959	4.92424242424242	Distal Intergenic	4	153457416	153460415	3000	1	54553	uc003imv.3	70495	ENSG00000268471	MIR4453HG	MIR4453 host gene
chr10	77899240	77899739	500	*	2.97077922077922	1.75324675324675	14.8155844155844	1.02226345083488	2.07792207792208	0.553571428571429	43.8051948051948	1.41558441558442	1.27643784786642	1.37662337662338	1.82683982683983	0.820037105751391	2.97835497835498	Intron (uc001jxi.3/83938, intron 4 of 5)	10	77542519	78317126	774608	1	83938	uc001jxi.3	356721	ENSG00000148655	LRMDA	leucine rich melanocyte differentiation associated
chr2	204887771	204888270	500	*	5.56493506493507	5.2	28.0987012987013	3.10018552875696	2.12121212121212	2.62824675324675	78.6883116883117	4.41883116883117	3.19666048237477	2.93939393939394	7.32467532467532	2.62152133580705	4.32467532467532	Distal Intergenic	2	204801471	204826298	24828	1	29851	uc010fua.3	86300	ENSG00000163600	ICOS	inducible T cell costimulator
chr5	112356071	112356570	500	*	6.80194805194805	3.0025974025974	13.3298701298701	1.18552875695733	2.80735930735931	1.00811688311688	51.7714285714286	2.18181818181818	2.40630797773655	2.56060606060606	1.76190476190476	1.1595547309833	2.43506493506493	3' UTR	5	112312407	112357892	45486	1	167227	uc011cwa.2	43664	ENSG00000172795	DCP2	decapping mRNA 2
chr11	67652156	67652655	500	*	2.51461038961039	0.914285714285714	6.16623376623377	1.00927643784787	2.86796536796537	0.89448051948052	29.774025974026	0.642857142857143	0.565862708719852	0.924242424242424	0.878787878787879	0.653061224489796	1.22510822510823	Distal Intergenic	11	67559238	67572807	13570	2	645332	uc001omt.4	-79349	ENSG00000160172	FAM86C2P	family with sequence similarity 86, member A pseudogene
chr2	204851781	204852280	500	*	5.33766233766234	1.87272727272727	16.1116883116883	1.15398886827458	1.03030303030303	1.46428571428571	98.4051948051948	3.35714285714286	0.727272727272727	1.30735930735931	1.31168831168831	0.653061224489796	5.09090909090909	Distal Intergenic	2	204801471	204826298	24828	1	29851	uc010fua.3	50310	ENSG00000163600	ICOS	inducible T cell costimulator
chr8	82487069	82487568	500	*	2.14448051948052	4.31948051948052	12.3142857142857	0.604823747680891	1.38528138528139	1.35551948051948	60.6779220779221	2.4512987012987	1.2987012987013	1.53896103896104	3.82683982683983	0.838589981447124	2.95454545454545	Distal Intergenic	8	82437281	82443550	6270	2	646486	uc011lfp.2	-43519	ENSG00000197416	FABP12	fatty acid binding protein 12
chr6	161497344	161497843	500	*	4.72564935064935	3.15584415584416	77.4753246753247	2.03525046382189	10.8787878787879	1.80681818181818	209.07012987013	2.05519480519481	3.89795918367347	1.76623376623377	5.98268398268398	3.25788497217069	3.90692640692641	Intron (uc010kkc.2/4216, intron 5 of 22)	6	161512411	161538417	26007	1	4216	uc003qtp.3	-14568	ENSG00000085511	MAP3K4	mitogen-activated protein kinase kinase kinase 4
chr8	18776532	18777031	500	*	3.05194805194805	3.92727272727273	7.62597402597403	3.19666048237477	0.779220779220779	3.44642857142857	51.1168831168831	2.08441558441558	2.73283858998145	2.995670995671	1.25974025974026	1.01484230055659	2.45454545454545	Intron (uc003wza.3/23362, intron 2 of 15)	8	18384813	18871196	486384	2	23362	uc003wza.3	94165	ENSG00000156011	PSD3	pleckstrin and Sec7 domain containing 3
chr9	88918164	88918663	500	*	4.51785714285714	1.81818181818182	36.6025974025974	1.49165120593692	1.04329004329004	0.923701298701299	71.5454545454545	1.03896103896104	1.61224489795918	1.52597402597403	1.88311688311688	3.35992578849722	8.07792207792208	Intron (uc010mqe.3/79670, intron 9 of 11)	9	88902648	88934585	31938	2	79670	uc010mqe.3	15922	ENSG00000083223	TUT7	terminal uridylyl transferase 7
chr2	204865101	204865600	500	*	3.35714285714286	2.58961038961039	31.2961038961039	1.14471243042672	7.75757575757576	3.34253246753247	69.9558441558441	2.77272727272727	1.73469387755102	6.38528138528138	3.18181818181818	4.62708719851577	4.62121212121212	Distal Intergenic	2	204801471	204826298	24828	1	29851	uc010fua.3	63630	ENSG00000163600	ICOS	inducible T cell costimulator
chr1	117888957	117889456	500	*	5.62662337662338	6.3012987012987	10.4285714285714	2.53988868274583	4.52597402597403	2.40746753246753	47.2935064935065	2.16558441558442	2.50834879406308	2.87878787878788	3.62770562770563	2.17439703153989	3.95454545454545	Distal Intergenic	1	117910085	118042176	132092	1	10905	uc009whg.1	-20629	ENSG00000198162	MAN1A2	mannosidase alpha class 1A member 2
chr8	8726543	8727042	500	*	5.05357142857143	12.1766233766234	39.6207792207792	2.43228200371058	4.97402597402597	9.61525974025974	92.2363636363636	11.8051948051948	8.9721706864564	2.35930735930736	1.19047619047619	1.62894248608534	2.46320346320346	Intron (uc003wsj.1/9258, intron 1 of 2)	8	8641999	8751131	109133	2	9258	uc003wsj.1	24089	ENSG00000147324	MFHAS1	malignant fibrous histiocytoma amplified sequence 1
chr12	76850729	76851228	500	*	4.47727272727273	8.80779220779221	54.4337662337662	4.22820037105751	9.51298701298701	5.12175324675325	126.794805194805	9.61688311688312	3.28014842300557	3.01298701298701	4.57142857142857	3.94063079777365	5.48268398268398	Intron (uc001sye.1/114882, intron 3 of 23)	12	76763417	76816872	53456	2	114882	uc001syh.1	-33857	ENSG00000091039	OSBPL8	oxysterol binding protein like 8
chr4	88024782	88025281	500	*	5.25487012987013	21.8077922077922	54.2571428571429	23.3988868274583	10.8701298701299	14.2467532467532	150.038961038961	2.39935064935065	7.98515769944341	25.0670995670996	12.4329004329004	26.0593692022263	9.62337662337662	Intron (uc011ccy.2/4299, intron 7 of 7)	4	87928153	88062206	134054	1	4299	uc011cda.2	96629	ENSG00000172493	AFF1	AF4/FMR2 family member 1
chr6	112033567	112034066	500	*	6.26623376623377	4.75844155844156	20.6571428571429	3.18181818181818	12.8852813852814	4.14448051948052	68.3090909090909	3.71103896103896	6.65862708719852	2.72943722943723	3.70995670995671	4.7291280148423	7.51731601731602	Intron (uc003pvh.3/2534, intron 2 of 10)	6	111981535	112041265	59731	2	2534	uc003pvh.3	7199	ENSG00000010810	FYN	FYN proto-oncogene, Src family tyrosine kinase
chr15	61012118	61012617	500	*	3.00811688311688	0.914285714285714	4.41558441558442	1.03339517625232	3.94588744588745	0.503246753246753	35.0545454545455	5.16883116883117	1.29128014842301	2.95887445887446	1.76190476190476	0.923933209647495	3.83116883116883	Intron (uc002agx.3/6095, intron 1 of 10)	15	60780483	60919729	139247	2	6095	uc002agw.3	-92389	ENSG00000069667	RORA	RAR related orphan receptor A
chr1	154437308	154437807	500	*	7.28896103896104	2.70649350649351	17.9350649350649	9.89424860853432	6.495670995671	4.35714285714286	69.1428571428571	2.69480519480519	6.71243042671614	5.44155844155844	14.9177489177489	4.14471243042672	3.01731601731602	3' UTR	1	154451954	154474526	22573	2	126669	uc001ffb.3	36719	ENSG00000169291	SHE	Src homology 2 domain containing E
chr8	37161760	37162259	500	*	3.27597402597403	4.35324675324675	6.44155844155844	0.901669758812616	3.9047619047619	1.49025974025974	31.2155844155844	1.76298701298701	1.71614100185529	2.79220779220779	1.0995670995671	2.569573283859	2.74675324675325	Distal Intergenic	8	37553301	37556396	3096	1	80139	uc003xjy.1	-391042	ENSG00000183779	ZNF703	zinc finger protein 703
chr10	121415145	121415644	500	*	7.96103896103896	6.87012987012987	35.6051948051948	12.8441558441558	9.23809523809524	14.0730519480519	119.355844155844	4.0974025974026	8.8886827458256	19.2121212121212	12.7316017316017	20.0352504638219	7.73160173160173	Intron (uc001lel.3/9531, intron 1 of 3)	10	121410882	121437329	26448	1	9531	uc001lem.3	4263	ENSG00000151929	BAG3	BCL2 associated athanogene 3
chr5	82636168	82636667	500	*	7.22402597402597	4.96883116883117	57.1428571428571	1.5139146567718	15.538961038961	4.33766233766234	142.457142857143	6.41883116883117	19.0946196660482	2.64069264069264	2.20779220779221	1.6808905380334	29.525974025974	Intron (uc003kib.3/7518, intron 7 of 7)	5	82767493	82808758	41266	1	1462	uc003kih.4	-130826	ENSG00000038427	VCAN	versican
chr4	8541699	8542198	500	*	4.4025974025974	2.75324675324675	14.4597402597403	1.4582560296846	3.84415584415584	1.22727272727273	66.7428571428571	5.62662337662338	1.6530612244898	1.16233766233766	1.76190476190476	1.27643784786642	6.99134199134199	Distal Intergenic	4	8581964	8591750	9787	1	27201	uc021xlj.2	-39766	ENSG00000155269	GPR78	G protein-coupled receptor 78
chr13	74433993	74434492	500	*	4.56493506493507	3.57402597402597	32.7142857142857	0.987012987012987	12.3354978354978	2.15584415584416	110.709090909091	1.81818181818182	1.32838589981447	2.25974025974026	1.82251082251082	3.23376623376623	7.81168831168831	Intron (uc001vjf.3/11278, intron 3 of 7)	13	74260149	74708066	447918	2	11278	uc001vjf.3	273574	ENSG00000118922	KLF12	Kruppel like factor 12
chr5	76675437	76675936	500	*	8.90097402597403	1.99480519480519	39.4779220779221	5.83487940630798	1.53679653679654	1.87175324675325	167.171428571429	7.7012987012987	2.11317254174397	1.7965367965368	1.77922077922078	1.20593692022263	6.38528138528138	Intron (uc003kfa.3/8622, intron 10 of 21)	5	76728069	76788332	60264	2	55255	uc003kff.1	112396	ENSG00000164253	WDR41	WD repeat domain 41
chr3	17734780	17735279	500	*	6.42207792207792	3.65974025974026	10.4987012987013	2.13543599257885	2.23593073593074	1.57142857142857	72.4363636363636	10.6136363636364	3.94990723562152	0.865800865800866	1.57575757575758	1.86456400742115	1.73809523809524	Intron (uc010hev.3/9779, intron 1 of 23)	3	17198654	17741512	542859	2	9779	uc010hev.3	6233	ENSG00000131374	TBC1D5	TBC1 domain family member 5
chr11	88422669	88423168	500	*	5.29383116883117	8.5974025974026	19.825974025974	1.83858998144712	1.97835497835498	2.56818181818182	105.244155844156	5.08116883116883	2.49721706864564	3.1969696969697	2.76190476190476	2.71057513914657	10.5757575757576	Intron (uc001pcq.3/2915, intron 2 of 8)	11	88237744	88257222	19479	1	100873989	uc031qdb.1	184925	ENSG00000255082	GRM5-AS1	GRM5 antisense RNA 1
chr7	140723042	140723541	500	*	5.21428571428571	0.914285714285714	18.0025974025974	1.17810760667904	2.97619047619048	0.426948051948052	51.7506493506494	1.02922077922078	0.877551020408163	1.34848484848485	1.30735930735931	0.653061224489796	1.01298701298701	Distal Intergenic	7	140705961	140714781	8821	2	51650	uc003vwe.4	-8261	ENSG00000090263	MRPS33	mitochondrial ribosomal protein S33
chr20	35627028	35627527	500	*	1.75487012987013	1.08831168831169	4.61818181818182	0.996289424860853	1.00865800865801	0.922077922077922	55.9584415584415	2.30519480519481	1.38033395176252	0.575757575757576	1.0995670995671	1.26716141001855	3.37012987012987	3' UTR	20	35520227	35580246	60020	2	25939	uc002xgh.2	-46782	ENSG00000101347	SAMHD1	SAM and HD domain containing deoxynucleoside triphosphate triphosphohydrolase 1
chr1	54925972	54926471	500	*	4.0762987012987	3.67012987012987	38.4467532467532	1.76437847866419	6.70779220779221	1.00162337662338	74.4025974025974	1.42207792207792	1.7012987012987	1.64718614718615	1.93939393939394	1.73283858998145	3.08008658008658	Distal Intergenic	1	54691104	54872068	180965	2	23648	uc001cxg.4	-53904	ENSG00000157216	SSBP3	single stranded DNA binding protein 3
chr5	78489317	78489816	500	*	4.09090909090909	3.67012987012987	2.35584415584416	1.19666048237477	2.69480519480519	1.38961038961039	32.6753246753247	2.18831168831169	1.24860853432282	1.23376623376623	0.627705627705628	1.10946196660482	4.93722943722944	Distal Intergenic	5	78531925	78623038	91114	1	133746	uc003kfx.4	-42109	ENSG00000152409	JMY	junction mediating and regulatory protein, p53 cofactor
chr2	207407762	207408261	500	*	4.18344155844156	3.6961038961039	19.9402597402597	1.6252319109462	5.24458874458875	1.22564935064935	69.5116883116883	5.24025974025974	0.938775510204082	1.23809523809524	1.6969696969697	1.39517625231911	5.11688311688312	Exon (uc002vbq.4/8745, exon 6 of 26)	2	207310031	207485854	175824	1	8745	uc010ziv.3	97731	ENSG00000114948	ADAM23	ADAM metallopeptidase domain 23
chr1	166052948	166053447	500	*	3.27597402597403	2.03896103896104	2.25714285714286	1.46938775510204	3.68181818181818	0.673701298701299	30.8857142857143	1.5974025974026	1.15584415584416	1.75974025974026	1.57575757575758	1.45083487940631	4.71645021645022	Intron (uc010plc.2/149297, intron 1 of 2)	1	166123980	166124035	56	2	100126349	uc021peg.1	70588	ENSG00000215952	MIR921	microRNA 921
chr3	38244441	38244940	500	*	2.49025974025974	1.69090909090909	2.1974025974026	1.40445269016698	3.2965367965368	1.44480519480519	43.5246753246753	2.6038961038961	1.77551020408163	0.647186147186147	0.627705627705628	0.888682745825603	3.504329004329	Intron (uc010hha.1/9943, intron 5 of 10)	3	38207026	38296979	89954	1	9943	uc010hhb.3	37415	ENSG00000172939	OXSR1	oxidative stress responsive kinase 1
chr13	52527437	52527936	500	*	4.7288961038961	2.65974025974026	5.1974025974026	2.24860853432282	1.66017316017316	1.86363636363636	44.1506493506493	1.4512987012987	0.981447124304267	0.575757575757576	0.627705627705628	0.727272727272727	5.39393939393939	Intron (uc001vfv.2/540, intron 2 of 13)	13	52506806	52534146	27341	2	540	uc001vfv.2	6210	ENSG00000123191	ATP7B	ATPase copper transporting beta
chr7	51188701	51189200	500	*	4.49512987012987	4.15584415584416	12.0155844155844	1.48237476808905	2.33549783549784	2.38636363636364	41.4493506493506	0.792207792207792	2.51762523191095	2.7012987012987	2.25541125541126	3.55102040816327	2.32683982683983	Intron (uc003tpp.4/23242, intron 4 of 11)	7	51083909	51258775	174867	2	23242	uc003tpp.4	69575	ENSG00000106078	COBL	cordon-bleu WH2 repeat protein
chr4	123142448	123142947	500	*	4.21103896103896	5.40779220779221	90.4	3.07977736549165	65.7294372294372	17.7808441558442	150.280519480519	1.93506493506493	3.20593692022263	0.935064935064935	0.748917748917749	1.27643784786642	3.18614718614719	Intron (uc003ieh.3/84162, intron 20 of 83)	4	123130314	123148902	18589	1	84162	uc003iej.1	12134	ENSG00000138688	KIAA1109	KIAA1109
chr22	45568709	45569208	500	*	2.18181818181818	2.25714285714286	47.2987012987013	1.15769944341373	2.94588744588745	2.35551948051948	109.472727272727	1.23051948051948	0.805194805194805	3.20779220779221	2.76190476190476	4.37662337662338	2.18831168831169	Intron (uc003bfr.3/10762, intron 3 of 7)	22	45560552	45583890	23339	1	10762	uc003bft.3	8157	ENSG00000093000	NUP50	nucleoporin 50
chr8	142083046	142083545	500	*	10.6558441558442	6.48571428571429	26.5350649350649	8.69758812615956	5.7034632034632	5.56493506493507	81.2675324675325	8.1461038961039	5.51020408163265	11.2705627705628	11.2640692640693	16.7717996289425	7.52380952380952	Distal Intergenic	8	142138720	142152610	13891	1	22898	uc003yvw.1	-55175	ENSG00000105339	DENND3	DENN domain containing 3
chr15	85224997	85225496	500	*	2.94642857142857	2.56103896103896	14.225974025974	4.25046382189239	6.64718614718615	2.49837662337662	62.0649350649351	9.1461038961039	0.931354359925789	0.935064935064935	1.0995670995671	1.13729128014842	3.80519480519481	Intron (uc002blb.2/23478, intron 3 of 5)	15	85198360	85201802	3443	2	4828	uc002bla.3	-23195	ENSG00000197696	NMB	neuromedin B
chr2	147939725	147940224	500	*	3.53246753246753	2.2987012987013	30.9402597402597	2.03525046382189	19.3679653679654	1.68993506493506	116.194805194805	17.7142857142857	1.4582560296846	0.863636363636364	2.76190476190476	1.22077922077922	10.1363636363636	Distal Intergenic	2	147344625	147348558	3934	1	728773	uc002twf.4	595100	NA	PABPC1P2	poly(A) binding protein cytoplasmic 1 pseudogene 2
chr2	112940188	112940687	500	*	23.7094155844156	10.5948051948052	13.3558441558442	7.97773654916512	5.64069264069264	5.99675324675325	91.6831168831169	11.9220779220779	4.05751391465677	5.11904761904762	9.94805194805195	5.63450834879406	8.03896103896104	Exon (uc002tho.1/129804, exon 6 of 8)	2	112895962	112945791	49830	1	129804	uc010fkj.1	44226	ENSG00000144152	FBLN7	fibulin 7
chr17	9367729	9368228	500	*	3.98376623376623	1.23636363636364	4.90909090909091	1.28200371057514	3.48701298701299	1.02597402597403	46.5766233766234	1.35714285714286	1.85899814471243	1.34848484848485	0.878787878787879	3.01484230055659	4.88744588744589	Intron (uc002glx.3/9482, intron 6 of 7)	17	9153788	9479275	325488	2	9482	uc002glx.3	111047	ENSG00000170310	STX8	syntaxin 8
chr11	47140420	47140919	500	*	3.55519480519481	1.98181818181818	17.3818181818182	2.09647495361781	3.32251082251082	1.20779220779221	54.0415584415584	2.4025974025974	1.8961038961039	1.4025974025974	3.14285714285714	1.03710575139147	5.55411255411255	Intron (uc001ndp.4/79096, intron 3 of 8)	11	47185849	47195391	9543	2	84364	uc010rha.2	54472	ENSG00000149182	ARFGAP2	ADP ribosylation factor GTPase activating protein 2
chr5	74373804	74374303	500	*	2.77435064935065	1.5012987012987	45.4909090909091	1.05380333951763	1.5995670995671	1.27435064935065	114.864935064935	1	1.0760667903525	1.21861471861472	0.627705627705628	1.12244897959184	4.04545454545455	Intron (uc003kdo.2/256006, intron 24 of 24)	5	74323289	74326724	3436	2	51301	uc003kdn.3	-47080	ENSG00000176928	GCNT4	glucosaminyl (N-acetyl) transferase 4
chr5	55454335	55454834	500	*	6.70292207792208	3.32207792207792	5.39480519480519	2.47680890538033	2.86580086580087	1.11201298701299	37.4337662337662	2.81493506493506	1.72356215213358	1.5021645021645	2.30735930735931	1.49907235621521	6.32900432900433	Intron (uc003jqu.3/79722, intron 6 of 11)	5	55395507	55412778	17272	2	79722	uc003jqt.3	-41557	ENSG00000164512	ANKRD55	ankyrin repeat domain 55
chr17	53170666	53171165	500	*	1.9724025974026	2.28831168831169	6.03376623376623	0.825602968460111	1.65584415584416	0.76461038961039	24.4961038961039	0.769480519480519	0.200371057513915	1.52813852813853	0.627705627705628	3.30426716141002	1.71645021645022	Intron (uc002iuf.1/252983, intron 16 of 17)	17	53046126	53241449	195324	1	252983	uc010dcd.1	124540	ENSG00000166263	STXBP4	syntaxin binding protein 4
chr8	37097028	37097527	500	*	4.58766233766234	5.67012987012987	17.012987012987	1.90538033395176	1.75757575757576	3.44967532467532	62.5142857142857	1.13961038961039	2.54730983302412	2.81385281385281	2.04761904761905	4.40630797773655	4.66233766233766	Distal Intergenic	8	36641842	36793643	151802	1	157855	uc010lvw.3	455186	ENSG00000215262	KCNU1	potassium calcium-activated channel subfamily U member 1
chr6	143094946	143095445	500	*	17.7207792207792	5.87272727272727	22.1272727272727	3.35621521335807	4.59523809523809	1.89123376623377	87.5558441558442	4.24025974025974	3.15213358070501	3.25757575757576	4.02597402597403	4.29313543599258	6.90692640692641	Exon (uc003qjd.3/3097, exon 5 of 10)	6	142847592	142959026	111435	2	153910	uc010khg.1	-135920	ENSG00000236366	LOC153910	uncharacterized LOC153910
chr6	143870624	143871123	500	*	4.60876623376623	2.90649350649351	20.9714285714286	1.17625231910946	4.81385281385281	0.967532467532467	52.6623376623377	2.24350649350649	2.78293135435993	1.34415584415584	2.01298701298701	1.11502782931354	2.48051948051948	Distal Intergenic	6	143875467	143883185	7719	2	285740	uc003qjo.1	12062	ENSG00000235740	PHACTR2-AS1	PHACTR2 antisense RNA 1
chr2	183517009	183517508	500	*	10.2922077922078	5.72987012987013	28.7272727272727	5.07792207792208	4.58441558441559	2.06006493506494	120.615584415584	5.47077922077922	4.54730983302412	3.88961038961039	5.38528138528139	4.23933209647495	11.4047619047619	Distal Intergenic	2	183580768	183644750	63983	1	54431	uc002uow.2	-63260	ENSG00000077232	DNAJC10	DnaJ heat shock protein family (Hsp40) member C10
chr14	90369873	90370372	500	*	6.37824675324675	1.46493506493506	14.8545454545455	3.10575139146568	2.66233766233766	7.27922077922078	62.1766233766234	2.61363636363636	1.3821892393321	4.67965367965368	4.96536796536796	5.52319109461967	2.09307359307359	Intron (uc001xxs.3/90141, intron 5 of 5)	14	90263469	90420867	157399	2	90141	uc001xxs.3	50495	ENSG00000140025	EFCAB11	EF-hand calcium binding domain 11
chr1	243342981	243343480	500	*	2.63961038961039	0.914285714285714	11.9142857142857	1.07421150278293	0.744588744588745	0.980519480519481	41.2493506493507	1.08116883116883	0.506493506493506	0.634199134199134	0.627705627705628	0.820037105751391	1.32467532467532	Intron (uc021plo.1/9859, intron 10 of 19)	1	243287808	243329418	41611	2	9859	uc001hzv.1	-13563	ENSG00000143702	CEP170	centrosomal protein 170
chr8	8937367	8937866	500	*	7.68344155844156	2.41038961038961	11.5090909090909	1.98515769944341	4.37878787878788	2.97402597402597	72	3.14935064935065	9.54916512059369	2.7965367965368	1.62770562770563	4.26716141001855	3.38744588744589	Distal Intergenic	8	8905955	8906028	74	1	100616350	uc022aro.1	31412	ENSG00000263407	MIR4660	microRNA 4660
chr12	56818901	56819400	500	*	4.05844155844156	0.914285714285714	7.27012987012987	3.19851576994434	2.31818181818182	1.29220779220779	24.6233766233766	3.27597402597403	1.70500927643785	1.29220779220779	2.39393939393939	1.50278293135436	1.27922077922078	Exon (uc001slf.2/8914, exon 14 of 29)	12	56810157	56843200	33044	2	8914	uc001slf.2	23800	ENSG00000111602	TIMELESS	timeless circadian regulator
chr2	112999908	113000407	500	*	4.1461038961039	2.84155844155844	8.38181818181818	0.749536178107607	4.09090909090909	0.501623376623377	25.0181818181818	0.441558441558442	1.32096474953618	1.004329004329	0.748917748917749	1.11873840445269	3.01082251082251	Intron (uc021vmw.1/84524, intron 2 of 8)	2	112973439	113012664	39226	2	84524	uc021vmw.1	12257	ENSG00000144161	ZC3H8	zinc finger CCCH-type containing 8
chr11	73943334	73943833	500	*	6.56006493506493	2.71688311688312	41.2857142857143	2.83858998144712	2.28571428571429	3.79220779220779	100.451948051948	2.87012987012987	1.72356215213358	1.9978354978355	2.20779220779221	1.74768089053803	3.25757575757576	Promoter (1-2kb)	11	73941830	73965748	23919	1	51400	uc001oux.3	1504	ENSG00000214517	PPME1	protein phosphatase methylesterase 1
chr4	123429184	123429683	500	*	3.88149350649351	2.51428571428571	16.9038961038961	4.16141001855288	3.29004329004329	19.2435064935065	52.7974025974026	5.13636363636364	5.01298701298701	10.2770562770563	2.01298701298701	12.8497217068646	2.76623376623377	Distal Intergenic	4	123372626	123377650	5025	2	3558	uc003ier.3	-51534	ENSG00000109471	IL2	interleukin 2
chr4	75173817	75174316	500	*	10.0844155844156	2.85194805194805	70.4727272727273	5.9239332096475	5.68398268398268	8.34577922077922	213.781818181818	3.75	10.8033395176252	13.0714285714286	8.83116883116883	12.0500927643785	3.45238095238095	Promoter (<=1kb)	4	75174187	75179307	5121	1	255324	uc003hhw.4	0	ENSG00000182585	EPGN	epithelial mitogen
chr16	27207206	27207705	500	*	9.25811688311688	3.24675324675325	104.742857142857	3.93877551020408	5.72077922077922	1.06980519480519	203.283116883117	3.23701298701299	5	2.32467532467532	4.19047619047619	2.31539888682746	3.70562770562771	Distal Intergenic	16	27214807	27223036	8230	1	79831	uc010bxv.2	-7102	ENSG00000155666	KDM8	lysine demethylase 8
chr6	143862154	143862653	500	*	11.4772727272727	7.25974025974026	31.8233766233766	1.88311688311688	9.61688311688312	5.89935064935065	68.1090909090909	4.12987012987013	6.53432282003711	1.55627705627706	2.88311688311688	2.04267161410019	1.55411255411255	Distal Intergenic	6	143875467	143883185	7719	2	285740	uc003qjo.1	20532	ENSG00000235740	PHACTR2-AS1	PHACTR2 antisense RNA 1
chr1	87869954	87870453	500	*	9.58766233766234	2.67792207792208	34.0623376623377	1.17625231910946	5.25541125541126	1.67045454545455	108.311688311688	3.9512987012987	2.1873840445269	1.44588744588745	0.878787878787879	1.42671614100186	2.46969696969697	Distal Intergenic	1	87819210	87837338	18129	2	100505768	uc001dmk.3	-32616	ENSG00000227290	LINC01364	long intergenic non-protein coding RNA 1364
chr1	152365216	152365715	500	*	5.94480519480519	1.26753246753247	27.9532467532468	0.892393320964749	2.56926406926407	0.962662337662338	88.8207792207792	0.821428571428572	0.343228200371058	1.48268398268398	0.878787878787879	3.44155844155844	3.04329004329004	Distal Intergenic	1	152381719	152386750	5032	2	49860	uc001ezx.2	21035	ENSG00000143536	CRNN	cornulin
chr18	67623198	67623697	500	*	1.9724025974026	8.07272727272727	34.9558441558442	2.66419294990724	27.0064935064935	1.46590909090909	75.0181818181818	16.4675324675325	4.57513914656772	4.37662337662338	3.07792207792208	3.1948051948052	4.38311688311688	Promoter (<=1kb)	18	67530193	67624232	94040	2	10666	uc002lkm.4	535	ENSG00000150637	CD226	CD226 molecule
chr5	133438944	133439443	500	*	12.8181818181818	5.00519480519481	45.5844155844156	3.96660482374768	3.97402597402597	2.86850649350649	104.431168831169	4.89935064935065	4.40074211502783	2.06277056277056	3.22510822510822	4.0760667903525	5.06709956709957	Intron (uc031slc.1/7416, intron 2 of 10)	5	133307566	133442104	134539	2	7416	uc031slc.1	2661	ENSG00000213585	VDAC1	voltage dependent anion channel 1
chr9	33415406	33415905	500	*	35.9805194805195	35.3090909090909	190.955844155844	25.860853432282	27.3939393939394	20.0925324675325	453.32987012987	18.9415584415584	23.1836734693878	17.9242424242424	17.025974025974	17.2022263450835	24.6147186147186	Distal Intergenic	9	33385359	33402517	17159	2	364	uc011loa.1	-12889	ENSG00000165269	AQP7	aquaporin 7
chr5	74407480	74407979	500	*	5.26623376623377	3.6987012987013	7.85454545454545	0.975881261595547	2.02813852813853	3.73701298701299	53.8805194805195	1.26948051948052	0.987012987012987	3.16017316017316	0.748917748917749	2.25974025974026	6.66666666666667	Intron (uc003kdo.2/256006, intron 19 of 24)	5	74323289	74326724	3436	2	51301	uc003kdn.3	-80756	ENSG00000176928	GCNT4	glucosaminyl (N-acetyl) transferase 4
chr16	1014566	1015065	500	*	3.72402597402597	1.56103896103896	32.7896103896104	1.88126159554731	4.77705627705628	0.599025974025974	88.4181818181818	3.70454545454545	1.19480519480519	1.18398268398268	0.627705627705628	2.47680890538033	5.78787878787879	Intron (uc010bri.2/64788, intron 1 of 7)	16	903635	1020984	117350	2	64788	uc010bri.2	5919	ENSG00000103227	LMF1	lipase maturation factor 1
chr2	112939128	112939627	500	*	10.5909090909091	27.4571428571429	35.6337662337662	10.152133580705	15.7727272727273	13.3181818181818	125.122077922078	21.2954545454545	18.8441558441558	16.4177489177489	22.2943722943723	17.6141001855288	6.90476190476191	Exon (uc002tho.1/129804, exon 5 of 8)	2	112895962	112945791	49830	1	129804	uc010fkj.1	43166	ENSG00000144152	FBLN7	fibulin 7
chr5	66456756	66457255	500	*	3.9724025974026	1.75324675324675	59.3064935064935	1.98886827458256	13.3246753246753	2.70454545454545	126.496103896104	5.58766233766234	3.28200371057514	3.06060606060606	1.57575757575758	2.77736549165121	6.5995670995671	Intron (uc021xzk.1/375449, intron 27 of 28)	5	66478104	66492617	14514	2	4064	uc003juy.2	35362	ENSG00000134061	CD180	CD180 molecule
chr4	89861607	89862106	500	*	2.66396103896104	4.4987012987013	49.4779220779221	1.7847866419295	3.85714285714286	1.30032467532468	137.12987012987	3.08116883116883	2.23005565862709	2.38311688311688	0.627705627705628	1.57328385899814	2.74025974025974	Intron (uc003hse.2/10144, intron 4 of 23)	4	89647105	89978346	331242	2	10144	uc003hse.2	116240	ENSG00000138640	FAM13A	family with sequence similarity 13 member A
chr2	171938032	171938531	500	*	4.24837662337662	2.9012987012987	32.4571428571429	4.32467532467532	6.17099567099567	3.31168831168831	89.7792207792208	2.56493506493507	4.75324675324675	1.73593073593074	2.3982683982684	2.77365491651206	6.11688311688312	Intron (uc002ugn.2/9874, intron 3 of 20)	2	171847333	171923483	76151	2	9874	uc010zdn.1	-14549	ENSG00000198586	TLK1	tousled like kinase 1
chr8	11722878	11723377	500	*	5.75649350649351	2.11428571428571	11.3714285714286	1.46753246753247	3.88528138528139	1.15422077922078	44.0493506493507	2.13636363636364	1.03710575139147	0.958874458874459	1.25974025974026	1.09833024118738	4.76839826839827	Intron (uc003wum.3/1508, intron 1 of 11)	8	11700034	11725646	25613	2	1508	uc003wum.3	2269	ENSG00000164733	CTSB	cathepsin B
chr2	204870610	204871109	500	*	5.48376623376623	0.976623376623377	11.9584415584416	0.818181818181818	5.91125541125541	0.574675324675325	32.2571428571429	3.0487012987013	0.656771799628942	2.02813852813853	0.627705627705628	0.838589981447124	3.20779220779221	Distal Intergenic	2	204801471	204826298	24828	1	29851	uc010fua.3	69139	ENSG00000163600	ICOS	inducible T cell costimulator
chr11	2463712	2464211	500	*	2.61850649350649	3.15844155844156	27.9142857142857	1.89795918367347	4.21212121212121	2.54383116883117	65.3480519480519	7.18831168831169	2.1595547309833	2.13636363636364	1.82683982683983	3.99814471243043	2.63203463203463	Distal Intergenic	11	2466221	2549248	83028	1	3784	uc009ydo.1	-2010	ENSG00000053918	KCNQ1	potassium voltage-gated channel subfamily Q member 1
chr8	21719182	21719681	500	*	2.27272727272727	4.99480519480519	6.32727272727273	0.857142857142857	4.37662337662338	1.50162337662338	32.9064935064935	1.03571428571429	3.73283858998145	2.30952380952381	0.878787878787879	1.30797773654917	2.74458874458874	Intron (uc003wzx.1/9046, intron 5 of 5)	8	21563902	21771205	207304	2	9046	uc003wzx.1	51524	ENSG00000147443	DOK2	docking protein 2
chr11	95032107	95032606	500	*	12.5275974025974	1.78961038961039	18.5506493506494	2.3469387755102	3.29437229437229	2.51461038961039	62.587012987013	1.50974025974026	3.9443413729128	2.85064935064935	2.76190476190476	1.99628942486085	2.05844155844156	Distal Intergenic	11	94898677	94965705	67029	2	143686	uc010rug.2	-66402	ENSG00000149212	SESN3	sestrin 3
chr9	304475	304974	500	*	4.11363636363636	3.0987012987013	1.60779220779221	2.90352504638219	1.32251082251082	1.77922077922078	29.9324675324675	0.896103896103896	1.49721706864564	1.62121212121212	1.30735930735931	1.25231910946197	0.961038961038961	5' UTR	9	273048	465259	192212	1	81704	uc022bcu.1	31427	ENSG00000107099	DOCK8	dedicator of cytokinesis 8
chr5	6847974	6848473	500	*	2.19155844155844	2.75064935064935	19.2649350649351	2.14100185528757	2.3051948051948	1.58441558441558	57.0415584415585	3.36363636363636	1.12430426716141	6.99134199134199	4.77056277056277	2.1113172541744	3.94155844155844	Distal Intergenic	5	6827966	6828034	69	2	100422999	uc021xwi.1	-19940	ENSG00000283420	MIR4278	microRNA 4278
chr13	19572425	19572924	500	*	10.7321428571429	2.15584415584416	4.69090909090909	2.42300556586271	5.48917748917749	0.655844155844156	48.6285714285714	4.58116883116883	3.14471243042672	1.66233766233766	1.0995670995671	1.27643784786642	6.05194805194805	Distal Intergenic	13	19582399	19586774	4376	1	348021	uc001uma.1	-9475	ENSG00000232685	LINC00442	long intergenic non-protein coding RNA 442
chr1	234545006	234545505	500	*	6.48214285714286	1.97142857142857	5.01038961038961	4.69944341372913	3.02164502164502	2.73051948051948	57.7194805194805	0.633116883116883	2.07050092764378	2.58008658008658	2.89177489177489	2.89981447124304	2.22077922077922	Intron (uc001hwd.3/6894, intron 23 of 29)	1	234509429	234519795	10367	1	388753	uc001hwc.3	35577	ENSG00000168275	COA6	cytochrome c oxidase assembly factor 6
chr12	4640104	4640603	500	*	5.08928571428571	1.67532467532468	21.012987012987	1.26530612244898	2.37878787878788	1.21266233766234	63.825974025974	1.50974025974026	1.42671614100186	0.720779220779221	2.23376623376623	1.88497217068646	5.82034632034632	Intron (uc001qms.3/57102, intron 3 of 13)	12	4596901	4647637	50737	2	57102	uc001qms.3	7034	ENSG00000047621	C12orf4	chromosome 12 open reading frame 4
chr12	4060036	4060535	500	*	7.28246753246753	3.89090909090909	37.7662337662338	2.01298701298701	3.81385281385281	1.61525974025974	79.8779220779221	4.65909090909091	2.12987012987013	2.12337662337662	1.62770562770563	1.61038961038961	2.15584415584416	Distal Intergenic	12	3918027	3982608	64582	2	57097	uc009zef.2	-77428	ENSG00000111224	PARP11	poly(ADP-ribose) polymerase family member 11
chr5	167810062	167810561	500	*	2.21266233766234	3.83116883116883	15.6909090909091	1.60667903525046	4.91774891774892	1.43831168831169	40.2311688311688	8.60714285714286	1.30241187384045	1.15367965367965	2.23376623376623	2.38961038961039	7.88961038961039	Intron (uc003lzu.3/23286, intron 2 of 22)	5	167833203	167899308	66106	1	23286	uc003lzw.3	-22642	ENSG00000113645	WWC1	WW and C2 domain containing 1
chr3	129200665	129201164	500	*	4.78896103896104	2.72207792207792	43.1948051948052	1.17254174397032	3.35930735930736	0.774350649350649	136.498701298701	11.9090909090909	2.9721706864564	1.74025974025974	0.878787878787879	1.04267161410019	5.74458874458874	Promoter (<=1kb)	3	129200360	129226605	26246	1	55764	uc010htd.1	305	ENSG00000163913	IFT122	intraflagellar transport 122
chr16	79076736	79077235	500	*	4.3262987012987	3.77142857142857	31.6649350649351	2.8126159554731	8.29004329004329	1.7012987012987	75.9038961038961	4.83441558441558	1.31539888682746	3.47402597402597	6.03463203463204	3.61224489795918	5.07792207792208	Intron (uc002ffk.3/51741, intron 8 of 8)	16	79627745	79634622	6878	2	4094	uc002ffm.3	557387	ENSG00000178573	MAF	MAF bZIP transcription factor
chr9	114764658	114765157	500	*	13.5340909090909	2.32727272727273	51.7298701298701	1.5139146567718	1.77272727272727	2.11688311688312	107.602597402597	17.262987012987	2.9721706864564	2.51298701298701	3.32467532467532	3.79035250463822	3.67099567099567	Intron (uc022bma.1/100422990, intron 2 of 2)	9	114694380	114694449	70	1	100616114	uc022blz.1	70278	ENSG00000266315	MIR4668	microRNA 4668
chr4	154126183	154126682	500	*	16.6266233766234	16.2987012987013	43.3090909090909	5.0278293135436	13.5367965367965	3.81331168831169	113.898701298701	25.0032467532468	4.43970315398887	2.71212121212121	3.34199134199134	6.04823747680891	5.47186147186147	Promoter (<=1kb)	4	154125598	154260474	134877	1	23321	uc003inh.2	585	ENSG00000109654	TRIM2	tripartite motif containing 2
chr15	61080122	61080621	500	*	7.87012987012987	3.13506493506493	24.7662337662338	1.8682745825603	12.8030303030303	1.93993506493506	77.5272727272727	8.37662337662338	2.50834879406308	3.36796536796537	0.627705627705628	1.74953617810761	6.7965367965368	Intron (uc002agx.3/6095, intron 1 of 10)	15	60780483	60919729	139247	2	6095	uc002agw.3	-160393	ENSG00000069667	RORA	RAR related orphan receptor A
chr1	236680128	236680627	500	*	3.18668831168831	4.30649350649351	53.8779220779221	2.20037105751391	19.8658008658009	2.11038961038961	97.9116883116883	3.20779220779221	2.47495361781076	2.22077922077922	2.35497835497835	1.94063079777366	5.35497835497836	Promoter (<=1kb)	1	236681514	236716279	34766	1	3964	uc001hxw.2	-887	ENSG00000116977	LGALS8	galectin 8
chr21	37660870	37661369	500	*	1.90584415584416	1.72467532467532	45.4285714285714	1.22448979591837	3.19480519480519	3.51298701298701	109.337662337662	8.31818181818182	0.410018552875696	1.05194805194805	0.748917748917749	1.04823747680891	5.90476190476191	Exon (uc002yvg.3/9980, exon 34 of 37)	21	37692487	37748944	56458	1	23515	uc002yvi.3	-31118	ENSG00000159256	MORC3	MORC family CW-type zinc finger 3
chr7	70252712	70253211	500	*	2	4.64155844155844	5.03376623376623	0.847866419294991	3.36580086580087	1.21915584415584	28.2051948051948	0.775974025974026	1.30241187384045	1.05194805194805	1.45021645021645	0.894248608534323	2.55627705627706	Intron (uc003tvw.4/26053, intron 18 of 18)	7	70231248	70257885	26638	1	26053	uc011keg.2	21464	ENSG00000158321	AUTS2	activator of transcription and developmental regulator AUTS2
chr6	114332653	114333152	500	*	5.74837662337662	3.5012987012987	14.0467532467532	1.48794063079777	7.66883116883117	0.842532467532467	41.4493506493506	1.00324675324675	1.48794063079777	1.72510822510823	1.25974025974026	2.1317254174397	0.826839826839827	Intron (uc003pwf.3/uc003pwf.3, intron 4 of 9)	6	114257320	114292359	35040	2	3066	uc003pwe.2	-40294	ENSG00000196591	HDAC2	histone deacetylase 2
chr2	55757556	55758055	500	*	5.44318181818182	2.42077922077922	30.9558441558442	2.84415584415584	5.13852813852814	8.5974025974026	152.851948051948	2.93831168831169	4.1873840445269	2.23593073593074	2.39393939393939	1.54545454545455	4.44805194805195	Intron (uc002ryx.2/112942, intron 5 of 10)	2	55746740	55772216	25477	1	112942	uc002ryy.2	10816	ENSG00000163001	CFAP36	cilia and flagella associated protein 36
chr2	148051453	148051952	500	*	4.49350649350649	3.82857142857143	18.3454545454545	1.24860853432282	4.35497835497836	1.98051948051948	61.2987012987013	2.73376623376623	1.2708719851577	3.3961038961039	0.878787878787879	3.16883116883117	2.71645021645022	Distal Intergenic	2	148602086	148688393	86308	1	92	uc002twg.3	-550134	ENSG00000121989	ACVR2A	activin A receptor type 2A
chr17	63543426	63543925	500	*	7.14285714285714	1.54545454545455	6.75064935064935	1.03153988868275	2.05627705627706	1.27597402597403	26.9298701298701	3.46103896103896	1.02597402597403	1.70995670995671	0.878787878787879	1.61410018552876	2.90692640692641	Intron (uc002jfh.3/8313, intron 2 of 8)	17	63524683	63554854	30172	2	8313	uc002jfh.3	10929	ENSG00000168646	AXIN2	axin 2
chr5	156968703	156969202	500	*	3.51623376623377	2.75064935064935	27.6857142857143	3.77179962894249	6.22943722943723	12.6282467532468	77.2935064935065	14.6623376623377	3.60853432282004	3.74458874458875	2.77056277056277	5.19851576994434	7.18398268398268	Intron (uc003lww.3/8728, intron 3 of 22)	5	156908442	157002749	94308	2	8728	uc011ddr.1	33547	ENSG00000135074	ADAM19	ADAM metallopeptidase domain 19
chr6	157515224	157515723	500	*	6.66558441558442	3.49090909090909	8.24155844155844	1.38589981447124	2.47619047619048	1.06980519480519	41.4831168831169	2.35064935064935	1.3543599257885	1.39393939393939	1.76190476190476	1.6808905380334	1.6038961038961	Intron (uc003qqn.3/57492, intron 15 of 19)	6	157710054	157745253	35200	2	729515	uc003sih.4	229530	ENSG00000215712	TMEM242	transmembrane protein 242
chr7	8180940	8181439	500	*	5.76948051948052	2.56623376623377	3.24415584415584	1.94619666048237	4.8030303030303	1.59253246753247	30.6415584415584	5.23051948051948	4.31725417439703	1.60822510822511	0.878787878787879	1.65491651205937	1.01082251082251	Exon (uc010ktr.3/3382, exon 10 of 14)	7	8152815	8275570	122756	2	3382	uc010ktr.3	94131	ENSG00000003147	ICA1	islet cell autoantigen 1
chr21	32557896	32558395	500	*	2.87662337662338	1.02597402597403	17.2467532467532	6.1669758812616	1.76623376623377	7.07954545454545	68.7402597402597	0.668831168831169	10.3525046382189	4.63636363636364	4.80952380952381	7.1873840445269	5.01731601731602	Intron (uc011adk.1/7074, intron 12 of 25)	21	32490736	32649224	158489	2	7074	uc011adk.1	90829	ENSG00000156299	TIAM1	TIAM Rac1 associated GEF 1
chr17	59299996	59300495	500	*	3.71590909090909	7.20779220779221	43.8233766233766	0.964749536178108	30.9502164502164	2.98376623376623	78.7246753246753	1.53896103896104	1.88126159554731	1.74458874458874	0.627705627705628	1.55658627087199	3.34415584415584	Intron (uc002iyu.4/54828, intron 22 of 23)	17	59322577	59470199	147623	1	54828	uc002izc.4	-22082	ENSG00000141376	BCAS3	BCAS3 microtubule associated cell migration factor
chr9	79038690	79039189	500	*	2.55681818181818	1.02597402597403	10.6909090909091	2.27643784786642	1.97835497835498	1.56493506493506	38.9324675324675	1.62662337662338	0.918367346938776	2.15584415584416	1.45021645021645	2.36920222634508	4.86147186147186	Intron (uc010mpf.3/2650, intron 1 of 2)	9	79034752	79122332	87581	1	2650	uc010mpf.3	3938	ENSG00000187210	GCNT1	glucosaminyl (N-acetyl) transferase 1
chr7	105536654	105537153	500	*	3.24837662337662	2.27272727272727	30.0493506493506	2.12987012987013	19.7922077922078	2.35551948051948	75.7298701298701	4.01298701298701	2.76066790352505	1.4047619047619	1.57575757575758	4.90909090909091	4.14935064935065	Intron (uc003vdk.3/222256, intron 1 of 14)	7	105517267	105676877	159611	1	222256	uc003vdk.3	19387	ENSG00000128536	CDHR3	cadherin related family member 3
chr3	15388862	15389361	500	*	4.20779220779221	1.87272727272727	32.7662337662338	1.73283858998145	5.15800865800866	1.16883116883117	75.787012987013	9.58116883116883	1.76994434137291	1.43073593073593	1.57575757575758	0.923933209647495	4.85714285714286	Distal Intergenic	3	15295863	15382901	87039	2	9467	uc003bzr.2	-5961	ENSG00000131370	SH3BP5	SH3 domain binding protein 5
chr5	55273911	55274410	500	*	12.4366883116883	9.44415584415584	50.9506493506493	18.0463821892393	11.2294372294372	14.163961038961	154.433766233766	28.5194805194805	25.8033395176252	15.2857142857143	19.2987012987013	17.0092764378479	16.1428571428571	Promoter (1-2kb)	5	55259974	55272121	12148	2	3572	uc010iwf.1	-1790	ENSG00000134352	IL6ST	interleukin 6 signal transducer
chr1	171389900	171390399	500	*	5.23701298701299	1.46753246753247	20.0779220779221	1.23562152133581	2.46969696969697	1.50811688311688	49.2675324675325	1.87987012987013	2.8126159554731	3.37012987012987	4.59307359307359	2.21892393320965	4.2034632034632	Distal Intergenic	1	171454666	171484998	30333	1	23215	uc001ghq.1	-64267	ENSG00000117523	PRRC2C	proline rich coiled-coil 2C
chr2	64427168	64427667	500	*	5.78733766233766	2.67792207792208	41.5402597402597	1.79591836734694	3.50865800865801	0.76948051948052	106.368831168831	4.46103896103896	3.38404452690167	0.852813852813853	1.79220779220779	1.49907235621521	1.79004329004329	Intron (uc021vio.1/150992, intron 3 of 5)	2	64412213	64432619	20407	2	150992	uc021vio.1	4952	ENSG00000230923	LINC00309	long intergenic non-protein coding RNA 309
chr2	87012522	87013021	500	*	6.05844155844156	11.0467532467532	219.407792207792	3.14285714285714	9.33766233766234	3.04220779220779	11.9116883116883	1.38636363636364	3.14842300556586	5.34415584415584	4.31601731601732	3.8961038961039	2.31385281385281	3' UTR	2	87011728	87018837	7110	2	925	uc002srt.3	5816	ENSG00000153563	CD8A	CD8a molecule
chr6	150632620	150633119	500	*	4.26461038961039	1.26753246753247	73.3090909090909	1.54545454545455	41.1709956709957	2.78084415584416	13.8155844155844	1.63961038961039	3.47866419294991	0.935064935064935	2.39393939393939	1.91465677179963	3.61471861471861	Distal Intergenic	6	150690028	150725765	35738	1	389434	uc003qnu.2	-56909	ENSG00000009765	IYD	iodotyrosine deiodinase
chr1	41106164	41106663	500	*	5.43993506493507	4.61558441558442	45.0961038961039	4.32096474953618	4.68181818181818	4.28571428571429	4.52987012987013	0.753246753246753	1.98515769944341	2.73376623376623	2.74025974025974	1.99814471243043	2.41991341991342	Intron (uc001cfu.1/9783, intron 3 of 7)	1	41086352	41131324	44973	2	9783	uc001cfu.1	24661	ENSG00000117016	RIMS3	regulating synaptic membrane exocytosis 3
chr2	87020772	87021271	500	*	4.80681818181818	1.41298701298701	150.072727272727	4.06122448979592	32.9891774891775	3.59253246753247	3.82597402597403	1.73051948051948	1.98330241187384	1.80735930735931	1.0995670995671	3.67717996289425	4.95021645021645	Promoter (1-2kb)	2	87011728	87018837	7110	2	925	uc010ytn.2	-1935	ENSG00000153563	CD8A	CD8a molecule
chr10	106092945	106093444	500	*	11.6412337662338	6.81818181818182	192.851948051948	3.66233766233766	118.188311688312	1.88149350649351	101.748051948052	18.0714285714286	2.25602968460111	3.2012987012987	1.94372294372294	2.34879406307978	5.34199134199134	Promoter (<=1kb)	10	106069454	106093663	24210	2	85450	uc001kyf.4	219	ENSG00000148841	ITPRIP	inositol 1,4,5-trisphosphate receptor interacting protein
chr2	87053075	87053574	500	*	12.0844155844156	5.37142857142857	443.997402597403	18.5231910946197	67.6818181818182	6.67045454545455	59.1168831168831	6.25974025974026	6.48423005565863	7.71428571428571	19.3246753246753	4.2152133580705	8.43506493506493	Intron (uc002srs.4/64795, intron 2 of 10)	2	87011728	87035519	23792	2	925	uc002srv.3	-17556	ENSG00000153563	CD8A	CD8a molecule
chr8	28918862	28919361	500	*	10.7224025974026	6.02077922077922	289.922077922078	6.47309833024119	65.974025974026	2.88149350649351	128.005194805195	18.9675324675325	6.02411873840445	3.59523809523809	5.38528138528138	2.85157699443414	7.78354978354978	Exon (uc022atk.1/uc022atk.1, exon 1 of 1)	8	28924795	28956758	31964	2	23303	uc011laz.2	37397	ENSG00000197892	KIF13B	kinesin family member 13B
chr3	183067983	183068482	500	*	3.93506493506493	0.914285714285714	184.116883116883	2.1595547309833	112.060606060606	1.20779220779221	70.238961038961	3.25974025974026	1.83116883116883	1.02813852813853	1.19047619047619	1.82374768089054	1.93939393939394	Intron (uc003fli.1/23101, intron 3 of 29)	3	183027504	183028879	1376	2	23101	uc011bqs.1	-39104	ENSG00000053524	MCF2L2	MCF.2 cell line derived transforming sequence-like 2
chr12	10735260	10735759	500	*	1.9724025974026	4.34545454545455	23.4623376623377	0.564007421150278	4.57792207792208	1.05194805194805	3.35844155844156	0.730519480519481	1.20037105751391	1.18398268398268	0.627705627705628	0.820037105751391	2.74458874458874	Distal Intergenic	12	10741077	10752434	11358	2	10748	uc009zhn.3	16675	NA	KLRA1P	killer cell lectin like receptor A1, pseudogene
chr1	92414479	92414978	500	*	7.85551948051948	2.74805194805195	167.116883116883	2.83858998144712	99.1623376623377	1.61038961038961	97.2831168831169	7.86363636363636	2.84230055658627	1.91558441558442	1.62770562770563	3.13729128014842	2.88095238095238	Promoter (<=1kb)	1	92414928	92479985	65058	1	676	uc001dok.4	0	ENSG00000137948	BRDT	bromodomain testis associated
chr16	89850705	89851204	500	*	7.89935064935065	6.41558441558441	55.2831168831169	0.803339517625232	10.3831168831169	0.663961038961039	21.8987012987013	1.81493506493507	1.17439703153989	0.634199134199134	1.0995670995671	0.814471243042672	3.96320346320346	Intron (uc002fou.1/2175, intron 15 of 42)	16	89806149	89831474	25326	2	2175	uc010vpo.2	-19231	ENSG00000187741	FANCA	FA complementation group A
chr11	3028078	3028577	500	*	8.35551948051948	3.98701298701299	61.6493506493506	2.55844155844156	3.31601731601732	1.3961038961039	9.38181818181818	5.08766233766234	3.61966604823748	0.816017316017316	4.02164502164502	1.51576994434137	5.46320346320346	Promoter (<=1kb)	11	3022152	3028964	6813	2	833	uc009ydu.3	387	ENSG00000110619	CARS1	cysteinyl-tRNA synthetase 1
chr11	122708986	122709485	500	*	4.04545454545454	14.6909090909091	283.880519480519	21.4267161410019	103.012987012987	16.9512987012987	61.1948051948052	21.9448051948052	5.36363636363636	12.987012987013	41.9004329004329	14.8775510204082	7.33333333333333	Promoter (<=1kb)	11	122709255	122743347	34093	1	56253	uc001pyj.3	0	ENSG00000109943	CRTAM	cytotoxic and regulatory T cell molecule
chr6	43109813	43110312	500	*	9.78571428571429	13.6649350649351	99.3454545454545	8.61224489795918	21.0064935064935	2.01948051948052	24.7324675324675	6.48051948051948	3.75324675324675	3.46320346320346	7.53246753246753	1.85899814471243	2.45238095238095	Exon (uc003oub.2/5754, exon 12 of 20)	6	43100159	43129458	29300	1	5754	uc010jyj.2	9654	ENSG00000112655	PTK7	protein tyrosine kinase 7 (inactive)
chr14	73970258	73970757	500	*	1.75487012987013	1.02597402597403	39.5636363636364	2.3191094619666	4.38528138528139	0.99512987012987	12.9922077922078	2.96103896103896	0.922077922077922	0.779220779220779	2.76190476190476	2.06679035250464	1.13636363636364	Intron (uc021rwe.1/399671, intron 10 of 17)	14	73964859	73997908	33050	2	399671	uc010tub.1	27151	ENSG00000187105	HEATR4	HEAT repeat containing 4
chr12	22563256	22563755	500	*	4.95454545454545	2.27532467532468	83.9636363636364	1.0834879406308	35.9134199134199	1.87012987012987	40.8181818181818	5.03571428571429	1.30241187384045	1.56926406926407	1.66233766233766	2.72356215213358	4.86363636363636	Distal Intergenic	12	22346325	22487648	141324	2	6489	uc009zix.3	-75608	ENSG00000111728	ST8SIA1	ST8 alpha-N-acetyl-neuraminide alpha-2,8-sialyltransferase 1
chr5	155125852	155126351	500	*	12.1038961038961	2.6961038961039	45.0987012987013	2.66048237476809	13.4978354978355	1.94480519480519	11.9766233766234	3.10714285714286	1.01113172541744	2.57142857142857	3.54112554112554	2.24675324675325	4.71212121212121	Distal Intergenic	5	155135063	156022061	886999	1	6444	uc003lwa.1	-8712	ENSG00000170624	SGCD	sarcoglycan delta
chr16	89851878	89852377	500	*	2.50649350649351	2.43376623376623	54.1376623376623	1.18552875695733	20.0151515151515	1.58116883116883	33.7558441558442	2.99025974025974	1.46938775510204	0.517316017316017	0.627705627705628	0.807050092764378	1.88744588744589	Intron (uc002fou.1/2175, intron 14 of 42)	16	89806149	89831474	25326	2	2175	uc010vpo.2	-20404	ENSG00000187741	FANCA	FA complementation group A
chr2	131768133	131768632	500	*	7.61688311688312	2.0961038961039	91.6779220779221	2.10946196660482	15.7922077922078	1.375	26.1948051948052	2.08441558441558	1.74768089053803	2.6038961038961	1.55844155844156	2.29684601113172	3.97186147186147	Intron (uc010fmw.1/50649, intron 3 of 3)	2	131797102	131804836	7735	1	50649	uc002tsc.1	-28470	ENSG00000136002	ARHGEF4	Rho guanine nucleotide exchange factor 4
chr16	23494747	23495246	500	*	2.98376623376623	2.67532467532468	51.9116883116883	0.829313543599258	7.74675324675325	0.426948051948052	17.7662337662338	3.41558441558442	0.63265306122449	1.05194805194805	1.57575757575758	1.97031539888683	4.36796536796537	Intron (uc002dlq.3/23062, intron 8 of 16)	16	23474863	23521815	46953	2	23062	uc002dlq.3	26569	ENSG00000103365	GGA2	golgi associated, gamma adaptin ear containing, ARF binding protein 2
chr11	118130986	118131485	500	*	2.81818181818182	2.47012987012987	47.0675324675325	2.21892393320965	1.43939393939394	0.840909090909091	15.4051948051948	0.707792207792208	0.818181818181818	1.05194805194805	1.88311688311688	1.43413729128015	7.14935064935065	Intron (uc001psn.3/10205, intron 3 of 5)	11	118124131	118135251	11121	2	10205	uc001psn.3	3766	ENSG00000149573	MPZL2	myelin protein zero like 2
chr16	82485890	82486389	500	*	2.36850649350649	3.18441558441558	60.9376623376623	2.33395176252319	22.3896103896104	0.662337662337662	15.7558441558442	1.53896103896104	1.78664192949907	1.36796536796537	0.627705627705628	1.97959183673469	1.41991341991342	Distal Intergenic	16	82660399	83214630	554232	1	1012	uc010chh.3	-174010	ENSG00000140945	CDH13	cadherin 13
chr10	6643952	6644451	500	*	5.9237012987013	1.17142857142857	22.2727272727273	0.953617810760668	2.73809523809524	1.17857142857143	4.71948051948052	3.27597402597403	1.88682745825603	2.63852813852814	3.8961038961039	3.860853432282	1.15151515151515	Distal Intergenic	10	6622387	6627323	4937	1	439949	uc021pmt.1	21565	ENSG00000237943	PRKCQ-AS1	PRKCQ antisense RNA 1
chr10	86116672	86117171	500	*	2.72564935064935	3.2961038961039	98.6935064935065	1.82003710575139	39.4437229437229	3.61525974025974	27.625974025974	2.87987012987013	2.56771799628942	2.53030303030303	0.748917748917749	4.25417439703154	4.07359307359307	Intron (uc001kdg.1/54462, intron 1 of 2)	10	86088410	86278276	189867	1	54462	uc010qmd.1	28262	ENSG00000107771	CCSER2	coiled-coil serine rich protein 2
chr6	2861810	2862309	500	*	3.20941558441558	3.41818181818182	106.314285714286	4.00556586270872	42.6774891774892	1.82142857142857	34.5168831168831	16.0811688311688	1.3821892393321	2.6038961038961	4.01731601731602	1.43413729128015	7.09090909090909	Intron (uc003mud.3/221756, intron 1 of 1)	6	2854265	2854341	77	2	100616285	uc021ykr.1	-7469	ENSG00000266750	MIR4645	microRNA 4645
chr6	46293331	46293830	500	*	11.7305194805195	5.67792207792208	139.350649350649	3.73654916512059	39.6558441558442	2.35714285714286	40.0025974025974	9.86688311688312	1.79962894248609	1.74458874458874	5.98268398268398	1.9443413729128	7.9004329004329	Promoter (<=1kb)	6	46188467	46293629	105163	2	10231	uc003oyb.2	0	ENSG00000172348	RCAN2	regulator of calcineurin 2
chr4	40276612	40277111	500	*	7.96103896103896	4.87012987012987	27.1142857142857	1.64007421150278	5.54761904761905	1.70941558441558	8.71428571428571	0.724025974025974	2.36363636363636	1.73809523809524	2.65367965367965	2.06864564007421	2.96320346320346	Distal Intergenic	4	40337346	40357234	19889	1	55584	uc003gva.2	-60235	ENSG00000174343	CHRNA9	cholinergic receptor nicotinic alpha 9 subunit
chr12	1386981	1387480	500	*	2.21266233766234	13.1532467532468	150.898701298701	27.1020408163265	14.6666666666667	6.47077922077922	59.1402597402597	10.4415584415584	2.23562152133581	1.98484848484848	5.49350649350649	3.30055658627087	18.7857142857143	Intron (uc001qiz.2/23085, intron 14 of 19)	12	1299025	1605099	306075	1	23085	uc001qje.2	87956	ENSG00000082805	ERC1	ELKS/RAB6-interacting/CAST family member 1
chr22	20905035	20905534	500	*	4.93344155844156	5.13246753246753	71.3090909090909	4.78293135435993	29.6774891774892	3.30681818181818	42.2909090909091	10.1915584415584	7.12615955473098	4.1038961038961	5.0995670995671	5.89795918367347	5.29004329004329	Intron (uc002zsn.1/51586, intron 2 of 5)	22	20908526	20941919	33394	1	51586	uc002zss.3	-2992	ENSG00000099917	MED15	mediator complex subunit 15
chr7	100482298	100482797	500	*	5.13636363636364	2.04675324675325	140.462337662338	1.58812615955473	16.3333333333333	3.28733766233766	43.9454545454546	11.75	2.79962894248608	2.22077922077922	2.49350649350649	1.54916512059369	17.2900432900433	Exon (uc003uwy.2/51593, exon 8 of 20)	7	100486344	100487339	996	2	402682	uc003uxc.4	4542	ENSG00000176125	UFSP1	UFM1 specific peptidase 1 (inactive)
chr18	77884634	77885133	500	*	8.39123376623377	2.25714285714286	46.3402597402597	1.09276437847866	13.1190476190476	1.87824675324675	17.1376623376623	3.90584415584416	1.50278293135436	2.02380952380952	0.627705627705628	1.9239332096475	2.22943722943723	Intron (uc002lnw.3/22850, intron 2 of 3)	18	77866915	77898228	31314	1	22850	uc002lnw.3	17719	ENSG00000101544	ADNP2	ADNP homeobox 2
chr2	87052131	87052630	500	*	6.65909090909091	2.03896103896104	32.0519480519481	2.82003710575139	3.95021645021645	1.02922077922078	5.0961038961039	8.40909090909091	2.39517625231911	2.08008658008658	2.53246753246753	1.77365491651206	6.44372294372294	Intron (uc002srs.4/64795, intron 2 of 10)	2	87011728	87035519	23792	2	925	uc002srv.3	-16612	ENSG00000153563	CD8A	CD8a molecule
chr2	87021883	87022382	500	*	6.02922077922078	8.01298701298701	99.8103896103896	13.9202226345083	57.4437229437229	5.18506493506493	16.7246753246753	7.5974025974026	3.70686456400742	6.43073593073593	7.37662337662338	3.5417439703154	2.96969696969697	Intron (uc002srs.4/64795, intron 2 of 10)	2	87011728	87018837	7110	2	925	uc010ytn.2	-3046	ENSG00000153563	CD8A	CD8a molecule
chr7	98143611	98144110	500	*	3.70454545454545	3.37402597402597	101.415584415584	3.07050092764378	31.2337662337662	1.08116883116883	8.32987012987013	4.34090909090909	1.38404452690167	1.99350649350649	5.87012987012987	2.73840445269017	2.18831168831169	Distal Intergenic	7	98246597	98259181	12585	1	4885	uc003upl.2	-102487	ENSG00000106236	NPTX2	neuronal pentraxin 2
chr12	6883797	6884296	500	*	21.0064935064935	5.58441558441558	116.857142857143	5.57884972170686	28.5779220779221	4.83603896103896	26.1558441558442	13.487012987013	2.35992578849722	4.7965367965368	5.63203463203463	3.1669758812616	7.004329004329	Exon (uc001qqs.3/3902, exon 4 of 5)	12	6881681	6887621	5941	1	3902	uc001qqu.3	2116	ENSG00000089692	LAG3	lymphocyte activating 3
chr3	101454637	101455136	500	*	6.42532467532468	2.86753246753247	36.748051948052	1.66790352504638	12.7705627705628	1.55844155844156	11.2155844155844	6.50649350649351	1.53246753246753	1.00649350649351	1.88311688311688	1.23376623376623	2.43939393939394	Intron (uc010hpm.1/79598, intron 5 of 7)	3	101450207	101486181	35975	1	79598	uc003dvm.1	4430	ENSG00000182504	CEP97	centrosomal protein 97
chr12	10446086	10446585	500	*	3.69642857142857	0.914285714285714	108.963636363636	1.23191094619666	54.974025974026	0.790584415584416	49.8987012987013	1.98701298701299	0.749536178107607	0.720779220779221	1.82683982683983	1.04823747680891	1.87229437229437	Distal Intergenic	12	10457050	10469850	12801	1	3824	uc001qxw.4	-10465	ENSG00000134539	KLRD1	killer cell lectin like receptor D1
chr16	23494049	23494548	500	*	3.98701298701299	2.25714285714286	179.174025974026	1.75510204081633	46.8614718614719	1.96428571428571	52.8623376623377	41.1168831168831	1.71614100185529	1.25757575757576	2.01298701298701	0.820037105751391	5.31818181818182	Exon (uc002dlq.3/23062, exon 9 of 17)	16	23474863	23521815	46953	2	23062	uc002dlq.3	27267	ENSG00000103365	GGA2	golgi associated, gamma adaptin ear containing, ARF binding protein 2
chr2	87069635	87070134	500	*	2.62987012987013	0.942857142857143	16.625974025974	0.795918367346939	1.04329004329004	0.806818181818182	2.22077922077922	0.623376623376623	0.49165120593692	0.662337662337662	0.627705627705628	1.09276437847866	1.27489177489177	Intron (uc002srs.4/64795, intron 2 of 10)	2	87088948	87122165	33218	1	100286979	uc010fgu.1	-18814	ENSG00000233673	ANAPC1P1	anaphase promoting complex subunit 1 pseudogene 1
chr19	16172663	16173162	500	*	5.98863636363636	3.2987012987013	27.7896103896104	2.40630797773655	4.36796536796537	0.930194805194805	6.74545454545455	3.04545454545455	0.764378478664193	1.86580086580087	0.627705627705628	1.06679035250464	2.48051948051948	Distal Intergenic	19	16178317	16213813	35497	1	7171	uc002ndi.2	-5155	ENSG00000167460	TPM4	tropomyosin 4
chr3	43546751	43547250	500	*	2.47402597402597	1.38181818181818	22.7090909090909	0.992578849721707	1.82251082251082	1.10064935064935	1.48571428571429	3.37662337662338	1.98701298701299	2.14069264069264	0.878787878787879	1.74953617810761	1.504329004329	Intron (uc003cmv.3/55129, intron 11 of 12)	3	43407818	43663560	255743	2	55129	uc003cmv.3	116310	ENSG00000160746	ANO10	anoctamin 10
chr12	10656036	10656535	500	*	6.76785714285714	2.04675324675325	56.1844155844156	0.530612244897959	6.15367965367965	1.56980519480519	4.74545454545455	3.19805194805195	1.02968460111317	0.662337662337662	2.01298701298701	1.74211502782931	4.04545454545454	Distal Intergenic	12	10598638	10607215	8578	2	3821	uc001qyo.3	-48821	ENSG00000134545	KLRC1	killer cell lectin like receptor C1
chr2	87046052	87046551	500	*	2.63474025974026	2.2025974025974	27.7766233766234	1.13729128014842	1.97402597402597	1.66558441558442	3.04675324675325	2.55844155844156	1.10760667903525	1.87878787878788	4.004329004329	2.10760667903525	2.45238095238095	Intron (uc002srs.4/64795, intron 2 of 10)	2	87011728	87035519	23792	2	925	uc002srv.3	-10533	ENSG00000153563	CD8A	CD8a molecule
chr17	80983605	80984104	500	*	1.9724025974026	3.24675324675325	19.7506493506494	2.20779220779221	5.8961038961039	0.612012987012987	4.88311688311688	2.12987012987013	1.75881261595547	2.56277056277056	2.99134199134199	1.85899814471243	3.36796536796537	Intron (uc002kgf.1/146712, intron 3 of 12)	17	80900031	80964864	64834	2	146712	uc002kge.1	-18741	ENSG00000175711	B3GNTL1	UDP-GlcNAc:betaGal beta-1,3-N-acetylglucosaminyltransferase like 1
chr7	98586745	98587244	500	*	8.47077922077922	3.21558441558442	98.7402597402597	6.60111317254174	12.4415584415584	2.92532467532468	7.21818181818182	12.1785714285714	3.6252319109462	2.41774891774892	5.63203463203463	2.37105751391466	5.0995670995671	Intron (uc003upp.3/8295, intron 62 of 71)	7	98498247	98610866	112620	1	8295	uc003upr.3	88498	ENSG00000196367	TRRAP	transformation/transcription domain associated protein
chr12	10706657	10707156	500	*	6.98376623376623	4.69090909090909	141.249350649351	6.54730983302412	68.7121212121212	2.12824675324675	17.4727272727273	14.1883116883117	1.28756957328386	1.87878787878788	14.2380952380952	1.38961038961039	3.11471861471861	Distal Intergenic	12	10741077	10752434	11358	2	10748	uc009zhn.3	45278	NA	KLRA1P	killer cell lectin like receptor A1, pseudogene
chr3	72794486	72794985	500	*	5.76785714285714	3.68311688311688	28.1454545454545	3.56029684601113	6.495670995671	3.77597402597403	7.41038961038961	3.4512987012987	4.62152133580705	3.58658008658009	3.18181818181818	2.51576994434137	2.64935064935065	Distal Intergenic	3	72798428	72897598	99171	2	55164	uc003dpf.3	102613	ENSG00000144736	SHQ1	SHQ1, H/ACA ribonucleoprotein assembly factor
chr1	90074400	90074899	500	*	5.53896103896104	4.44935064935065	134.553246753247	2.4860853432282	55.6883116883117	2.3474025974026	93.4285714285714	12.7792207792208	1.63450834879406	3.76623376623377	1.77922077922078	3.3821892393321	5.37445887445887	Distal Intergenic	1	90090408	90098453	8046	2	400761	uc001dnk.1	23554	ENSG00000231999	LRRC8C-DT	LRRC8C divergent transcript
chr4	122697913	122698412	500	*	7.7711038961039	2.83116883116883	40.3480519480519	1.62337662337662	8.45021645021645	1.9788961038961	5.94285714285714	5.44155844155844	4.00556586270872	1.62121212121212	0.627705627705628	1.87384044526902	2.43506493506493	Distal Intergenic	4	122680085	122686340	6256	2	132332	uc003idx.1	-11573	ENSG00000164112	TMEM155	transmembrane protein 155
chr9	98535031	98535530	500	*	2.13311688311688	3.70649350649351	46.8077922077922	2.25602968460111	7.64069264069264	2.62662337662338	1.42597402597403	1.89285714285714	1.64007421150278	3.33549783549784	2.25541125541126	1.65491651205937	2.99350649350649	Distal Intergenic	9	98637900	98717204	79305	1	375748	uc010mrx.1	-102370	ENSG00000182150	ERCC6L2	ERCC excision repair 6 like 2
chr11	115088547	115089046	500	*	7.36363636363636	2.65714285714286	61.5428571428571	1.34137291280148	12.987012987013	1.00487012987013	27.0363636363636	5.04545454545454	1.93320964749536	1.65800865800866	0.878787878787879	1.56215213358071	0.731601731601732	Exon (uc001ppf.4/23705, exon 6 of 9)	11	115044345	115285467	241123	2	23705	uc031qeh.1	196421	ENSG00000182985	CADM1	cell adhesion molecule 1
chr12	106131766	106132265	500	*	2.90422077922078	1.60779220779221	21.6857142857143	1.07050092764378	2.62770562770563	0.426948051948052	3.71688311688312	3.27597402597403	0.85899814471243	0.859307359307359	0.878787878787879	1.61224489795918	3.02380952380952	Distal Intergenic	12	106457125	106533811	76687	2	9891	uc001tlj.1	401546	ENSG00000074590	NUAK1	NUAK family kinase 1
chr10	52267994	52268493	500	*	17.1152597402597	6.66753246753247	145.41038961039	3.18923933209647	46.3116883116883	2.73214285714286	50.8805194805195	39.0097402597403	2.37662337662338	1.08225108225108	3.49350649350649	1.80705009276438	4.06709956709957	Intron (uc001jje.3/259230, intron 3 of 10)	10	52086965	52177940	90976	2	259230	uc021pqr.1	-90054	ENSG00000198964	SGMS1	sphingomyelin synthase 1
chr9	129091820	129092319	500	*	8.75324675324675	19.9922077922078	81.3090909090909	4.80890538033395	12.0800865800866	1.21266233766234	31.4103896103896	4.41558441558442	1.9239332096475	1.82251082251082	2.89177489177489	1.62337662337662	2.57359307359307	Intron (uc004bqg.2/89853, intron 1 of 5)	9	129089123	129269320	180198	1	89853	uc004bqh.2	2697	ENSG00000196814	MVB12B	multivesicular body subunit 12B
chr2	220065281	220065780	500	*	2.26136363636364	1.17142857142857	55.8779220779221	4.3747680890538	31.9242424242424	3.97077922077922	17.6883116883117	2.18181818181818	3.73654916512059	2.6038961038961	2.23376623376623	2.8961038961039	3.25324675324675	Distal Intergenic	2	220071506	220074119	2614	1	130617	uc010zkt.3	-5726	ENSG00000158552	ZFAND2B	zinc finger AN1-type containing 2B
chr21	19148053	19148552	500	*	3.35064935064935	6.43636363636364	202.309090909091	27.3673469387755	139.796536796537	22.5113636363636	126.38961038961	87.5194805194805	22.9944341372913	22.1450216450216	42.3593073593074	24.808905380334	27.8636363636364	Downstream (1-2kb)	21	19149721	19164826	15106	2	246312	uc002ykm.3	16274	ENSG00000240770	C21orf91-OT1	C21orf91 overlapping transcript 1
chr14	99715793	99716292	500	*	5.60227272727273	1.82857142857143	48.7532467532468	1.77736549165121	9.0021645021645	1.24025974025974	20.3428571428571	2.08766233766234	1.16883116883117	0.575757575757576	1.88311688311688	1.51576994434137	5.25324675324675	Intron (uc001yga.3/64919, intron 2 of 3)	14	99635625	99737822	102198	2	64919	uc001yga.3	21530	ENSG00000127152	BCL11B	BAF chromatin remodeling complex subunit BCL11B
chr6	143865354	143865853	500	*	5.29707792207792	4.93766233766234	56.4467532467532	1.28942486085343	31.1125541125541	1.60064935064935	26.1272727272727	3.18181818181818	3.13543599257885	1.86147186147186	2.76190476190476	2.79777365491651	3.6969696969697	Distal Intergenic	6	143875467	143883185	7719	2	285740	uc003qjo.1	17332	ENSG00000235740	PHACTR2-AS1	PHACTR2 antisense RNA 1
chr4	82563672	82564171	500	*	5.42207792207792	3.6	30.7038961038961	1.8126159554731	11.5692640692641	1.52272727272727	11.1480519480519	1.91233766233766	1.75510204081633	1.25324675324675	2.59307359307359	1.22820037105751	2.18614718614719	Distal Intergenic	4	82372047	82393061	21015	2	153020	uc003hmk.3	-170611	ENSG00000138670	RASGEF1B	RasGEF domain family member 1B
chr9	136236741	136237240	500	*	8.55844155844156	3.67532467532468	36.0519480519481	4.11688311688312	13.0930735930736	1.63961038961039	6.44935064935065	4.71428571428571	1.75324675324675	2.2965367965368	1.93939393939394	2.18923933209647	4.64502164502165	Intron (uc011mda.2/6836, intron 3 of 7)	9	136228340	136239529	11190	2	6836	uc011mda.2	2289	ENSG00000148248	SURF4	surfeit 4
chr8	49192546	49193045	500	*	5.88798701298701	2.98181818181818	52.9324675324675	1.35807050092764	25.1709956709957	1.95454545454545	5.37662337662338	5.33441558441558	1.23376623376623	3.22727272727273	1.94372294372294	2.44341372912801	6.43290043290043	Distal Intergenic	8	48920995	48974454	53460	1	7336	uc003xqm.3	271551	ENSG00000169139	UBE2V2	ubiquitin conjugating enzyme E2 V2
chr6	4060061	4060560	500	*	13.8538961038961	9.73246753246753	70.6545454545455	2.81818181818182	37.3008658008658	5.48701298701299	41.9818181818182	2.71753246753247	4.43970315398887	2.92207792207792	8.18614718614719	1.62337662337662	2.96320346320346	Intron (uc003mvv.3/8899, intron 14 of 14)	6	4079440	4130999	51560	1	404220	uc003mvz.4	-18880	ENSG00000185689	C6orf201	chromosome 6 open reading frame 201
chr2	87059390	87059889	500	*	3.96428571428571	1.17142857142857	20.7584415584416	1.75324675324675	1.15800865800866	1.71266233766234	2.64675324675325	0.808441558441558	4.15584415584416	2.53463203463203	3.34199134199134	2.8126159554731	3.06926406926407	Intron (uc002srs.4/64795, intron 2 of 10)	2	87011728	87035519	23792	2	925	uc002srv.3	-23871	ENSG00000153563	CD8A	CD8a molecule
chr18	77888428	77888927	500	*	2.42857142857143	3.39480519480519	18.2701298701299	1.78664192949907	3.83982683982684	0.949675324675325	2.60779220779221	2.42532467532468	2.44897959183673	1.65367965367965	1.25974025974026	2.69016697588126	6.15584415584415	Intron (uc002lnw.3/22850, intron 2 of 3)	18	77905807	77929616	23810	1	100130522	uc002lnx.2	-16880	ENSG00000267270	PARD6G-AS1	PARD6G antisense RNA 1
chr12	10705609	10706108	500	*	12.1769480519481	5.52467532467532	77.6753246753247	0.512059369202226	10.0194805194805	0.98538961038961	9.8987012987013	1.24675324675325	0.955473098330241	0.995670995670996	1.76190476190476	0.727272727272727	3.8051948051948	Distal Intergenic	12	10741077	10752434	11358	2	10748	uc009zhn.3	46326	NA	KLRA1P	killer cell lectin like receptor A1, pseudogene
chr21	47774986	47775485	500	*	14.4707792207792	2.9974025974026	44.6311688311688	4.27272727272727	10.6060606060606	1.74350649350649	3.91688311688312	6.08766233766234	3.46382189239332	3.02164502164502	3.44155844155844	1.40074211502783	5.70995670995671	Exon (uc002zji.4/5116, exon 12 of 47)	21	47754311	47769734	15424	1	5116	uc010gqk.1	20675	ENSG00000160299	PCNT	pericentrin
chr2	127714306	127714805	500	*	3.72077922077922	2.95324675324675	23.4779220779221	2.19109461966605	4.94588744588745	2.21590909090909	4.67792207792208	2.39935064935065	1.99814471243043	1.69264069264069	2.12987012987013	2.0278293135436	2.95454545454545	Distal Intergenic	2	127805599	127839641	34043	2	274	uc010yzf.2	124836	ENSG00000136717	BIN1	bridging integrator 1
chr20	5703536	5704035	500	*	4.85876623376623	3.21038961038961	53.5454545454545	1.29499072356215	20.1731601731602	2.01136363636364	9.34805194805195	2.18181818181818	2.13358070500928	2.17099567099567	1.93939393939394	1.11502782931354	4.57792207792208	Distal Intergenic	20	5731043	5844559	113517	1	149840	uc002wmf.3	-27008	ENSG00000171984	SHLD1	shieldin complex subunit 1
chr11	95937991	95938490	500	*	5.79545454545454	2.9974025974026	188.012987012987	1.71614100185529	128.753246753247	2.04707792207792	116.397402597403	3.1038961038961	3.50278293135436	4.25757575757576	3.18614718614719	3.63821892393321	6.31385281385281	Intron (uc001pfw.1/84441, intron 1 of 4)	11	96074602	96074690	89	1	100422991	uc021qoz.1	-136112	ENSG00000266192	MIR1260B	microRNA 1260b
chr5	172346120	172346619	500	*	8.62012987012987	9.8961038961039	165.67012987013	8.1595547309833	32.2424242424242	5.97564935064935	7.48311688311688	47.6590909090909	5.4582560296846	7.84632034632034	20.8571428571429	8.39517625231911	3.23593073593074	Intron (uc003mbw.4/57222, intron 5 of 9)	5	172336670	172379688	43019	1	57222	uc011dfa.2	9450	ENSG00000113719	ERGIC1	endoplasmic reticulum-golgi intermediate compartment 1
chr18	13294277	13294776	500	*	9.17207792207792	3.49090909090909	36.4987012987013	3.8682745825603	1.62337662337662	2.05032467532468	4.21038961038961	5.92207792207792	3.66048237476809	2.63852813852814	3.8961038961039	2.51948051948052	2.14935064935065	Intron (uc002ksb.3/753, intron 2 of 5)	18	13278104	13652753	374650	1	753	uc031rhm.1	16173	ENSG00000168675	LDLRAD4	low density lipoprotein receptor class A domain containing 4
chr18	21660770	21661269	500	*	4.32305194805195	3.1012987012987	80.974025974026	2.31725417439703	17.4372294372294	1.99512987012987	30.7116883116883	2.48051948051948	2.25602968460111	1.34415584415584	0.878787878787879	3.01113172541744	3.68398268398268	Exon (uc002kuu.3/125488, exon 5 of 14)	18	21718955	21740033	21079	1	26256	uc010xbb.1	-57686	ENSG00000154040	CABYR	calcium binding tyrosine phosphorylation regulated
chr1	8987211	8987710	500	*	4.43019480519481	1.60779220779221	35.5116883116883	1.4025974025974	2.48917748917749	1.83766233766234	7.24155844155844	0.827922077922078	0.688311688311688	2.77056277056277	4.35930735930736	0.653061224489796	6.3961038961039	Distal Intergenic	1	9005893	9012710	6818	1	765	uc021ofu.2	-18183	ENSG00000131686	CA6	carbonic anhydrase 6
chr12	46640064	46640563	500	*	13.5892857142857	4.09090909090909	52.1974025974026	3.08534322820037	18.8939393939394	1.26785714285714	22.2493506493506	4.64285714285714	2.17625231910946	1.52164502164502	3.45454545454545	1.42300556586271	2.36147186147186	Intron (uc001rpa.3/81539, intron 1 of 16)	12	46576841	46660278	83438	2	81539	uc001rpa.3	19715	ENSG00000111371	SLC38A1	solute carrier family 38 member 1
[truncated: 742 more rows]
